# Supplementary material for: Genome-wide gene expression analysis suggests an important regulatory role of lncRNAs in primary Sjögren’s syndrome
Source: Front Immunol. 2026 Apr 15;17:1751195. doi: 10.3389/fimmu.2026.1751195 (PMC13124706; doi:10.3389/fimmu.2026.1751195)
Supplement: Supplementary file 6 [file Table1.xlsx]

## Sheet: Sheet1
	Supplementary Table 1. Samples sequencing, assembly and genes information
	Supplementary Table 1A. Transcriptome sequencing and alignment information
	id	phenotype	All	uniq-aligned	multi-aligned	none-aligned
	sub1	pss	88440400	68421727	9942399	10076274
	sub2	nonpss	71274508	50330136	14503682	6440690
	sub3	pss	84408265	64241979	13294061	6872225
	sub4	pss	73261082	56765653	7726953	8768476
	sub5	nonpss	69931346	53020269	5665266	11245811
	sub6	nonpss	76810862	54112139	10830347	11868376
	sub7	nonpss	65431826	44771422	8955668	11704736
	sub8	nonpss	82482548	66219101	10043912	6219535
	sub9	nonpss	72830968	48442772	12439673	11948523
	sub10	nonpss	79978404	59788045	10570486	9619873
	sub11	nonpss	80826168	63452431	6902715	10471022
	sub12	nonpss	80518405	60456994	13676521	6384890
	sub13	nonpss	83616542	71079593	6757196	5779753
	sub14	pss	81845326	67021326	8700892	6123108
	sub15	pss	93487895	69256077	14623099	9608719
	sub16	pss	83425369	64914083	10499137	8012149
	sub17	pss	78695089	66421717	5968422	6304950
	sub18	pss	70705897	51166819	9980927	9558151
	sub19	pss	81712837	63419408	11375479	6917950
	sub20	pss	69580509	54891756	6905749	7783004
	sub21	pss	62222523	51351386	6290162	4580975
	sub22	pss	75931098	57802643	9725848	8402607
	sub23	pss	75682422	53838639	11447173	10396610
	sub24	pss	89711661	65707401	13338815	10665445
	sub25	pss	82875816	52669805	12525278	17680733
	sub26	pss	69857017	48107177	9725927	12023913
	sub27	pss	83639140	59341880	10317727	13979533
	sub28	pss	74249814	58809846	4516605	10923363
	sub29	pss	105150904	77352530	16116635	11681739
	sub30	nonpss	51530622	45136335	2633652	3760635
	sub31	nonpss	56290821	50519339	2417118	3354364
	sub32	nonpss	52327970	46074094	2405754	3848122
	sub33	nonpss	51542187	45517189	2043681	3981317
	sub34	nonpss	53717614	36132366	10308967	7276281
	sub35	nonpss	58004454	46454896	5220339	6329219
	sub36	nonpss	61518542	47803010	5629683	8085849
	sub37	nonpss	55713379	44129563	5001172	6582644
	sub38	nonpss	55492659	49189103	2316183	3987373
	sub39	nonpss	54895250	44454836	4929148	5511266
	sub40	pss	55228411	45975809	4319017	4933585
	sub41	pss	55262561	44313952	5008774	5939835
	sub42	pss	57960341	48315041	4069441	5575859
	sub43	pss	56824862	41169735	5645121	10010006
	sub44	pss	56811679	47491607	4606784	4713288
	sub45	pss	57908298	46515716	6785649	4606933
	sub46	pss	56087627	45876803	4427556	5783268
	sub47	pss	56881182	46031462	5464159	5385561
	sub48	pss	60977303	50979637	5435179	4562487
	sub49	pss	57761398	47954419	4933457	4873522
	sub50	nonpss	52211528	37462279	10434526	4314723
	sub51	pss	59461692	47283824	7023572	5154296
	sub52	pss	57143784	47632867	4708964	4801953
	sub53	nonpss	52285980	38969509	7032127	6284344
	sub54	pss	57378968	48379820	4762405	4236743
	sub55	pss	57813661	48244583	4607669	4961409
	sub56	nonpss	54855790	41883740	8299292	4672758
	sub57	pss	54644137	41112480	7686687	5844970
	sub58	pss	54698033	30480561	20607739	3609733
	sub59	pss	50962040	32384452	2873029	15704559
	sub60	pss	56938343	41960035	8859603	6118705
	sub61	pss	50205798	40663853	5131409	4410536
	sub62	pss	49518434	38579334	5626149	5312951
	sub63	pss	57388601	46065257	5413640	5909704
	sub64	nonpss	55481387	40057175	10517481	4906731
	sub65	pss	53761749	43932050	4394633	5435066
	sub66	pss	55824046	46018500	5173821	4631725
	sub67	pss	55695037	44858344	5639698	5196995
	sub68	pss	51350718	41548084	5486013	4316621
	sub69	pss	58334330	47065668	5855340	5413322
	sub70	pss	52521947	37060637	11851507	3609803
	sub71	pss	48904421	38441782	5988349	4474290
	sub72	pss	57734373	44109623	7537505	6087245
	sub73	pss	60683186	50567802	5484218	4631166
	sub74	pss	47776145	37915270	5407337	4453538
	sub75	pss	54000832	38903501	10062981	5034350
	sub76	pss	59718666	48759027	4657579	6302060
	sub77	pss	50795011	43193236	3379032	4222743
	sub78	pss	54969324	44390848	4662416	5916060
	sub79	pss	50756255	40248540	5288503	5219212
	sub80	pss	59265834	49193747	4808616	5263471
	sub81	pss	57138769	44832164	5655725	6650880
	sub82	nonpss	53613388	42637385	4993049	5982954
	sub83	pss	58156719	48078252	3669340	6409127
	sub84	pss	55994011	47582127	3979747	4432137
	sub85	nonpss	56190500	44507704	5612770	6070026
	sub86	pss	52479768	41017799	4968976	6492993
	sub87	nonpss	55424453	43825536	6377559	5221358
	sub88	pss	62022086	50491262	5253546	6277278
	sub89	pss	63203269	52144332	4673077	6385860
	sub90	pss	58117966	49546863	3626947	4944156
	sub91	pss	52395261	41509708	4704180	6181373
	sub92	pss	47020101	36845422	4964843	5209836
	sub93	pss	56864870	45190623	5824087	5850160
	sub94	pss	55754018	42780802	5860019	7113197
	sub95	pss	47286413	39186339	3847803	4252271
	sub96	pss	61328706	51881622	3835596	5611488
	sub97	pss	56952129	42518538	7459699	6973892
	sub98	pss	57168677	46146918	5094317	5927442
	sub99	pss	58231198	49336365	4016087	4878746
	sub100	nonpss	58220344	50444807	3398351	4377186
	sub101	pss	55349296	45265636	4726590	5357070
	sub102	pss	52896378	44336683	4015101	4544594
	sub103	nonpss	55180383	44058053	6369789	4752541
	sub104	nonpss	59021913	48991680	4863578	5166655
	sub105	pss	57734218	43228106	5126033	9380079
	sub106	pss	56996053	47634663	4123542	5237848
	sub107	pss	56797217	42829241	6585474	7382502
	sub108	pss	52611704	42826630	4829654	4955420
	sub109	nonpss	50972073	39247955	5519202	6204916
	sub110	pss	58485464	50673217	3153915	4658332
	sub111	pss	57341837	48911858	3032320	5397659
	sub112	pss	55548021	48191263	2733873	4622885
	sub113	pss	57466676	50433385	3020995	4012296
	sub114	pss	57978814	50408016	3323310	4247488
	sub115	nonpss	55674211	45300788	5912116	4461307
	sub116	nonpss	58934136	44149550	8587489	6197097
	sub117	pss	50105939	39301852	5403940	5400147
	sub118	pss	54083421	37941843	7604972	8536606
	sub119	pss	61947534	49465458	6059933	6422143
	sub120	pss	56058297	44153533	5648940	6255824
	sub121	pss	56277160	40439985	10153697	5683478
	sub122	pss	47324941	33653232	9271926	4399783
	sub123	pss	51582357	43639235	3016229	4926893
	sub124	nonpss	54097137	45317178	3730340	5049619
	sub125	pss	55283451	42332504	4464242	8486705
	sub126	pss	51059778	41529715	2955876	6574187
	Supplementary Table 1B. Assembled transcripts categories based on genome origin
	Region	Genes	transcripts
	antisense	739	851
	intergenic	1767	4123
	intron	2395	2698
	lncRNA	20604	58222
	other	787	796
	protein_coding	19179	166941
	Supplementary Table 1C. DEGs detected in pSS from publications
	Publication id	Gene biotype	Change direction (pSS/control)	Genes
	pmid_23116360	IG_C_gene	up	3
		IG_J_gene	up	1
		lncRNA	down	8
		lncRNA	up	9
		miRNA	down	1
		miRNA	up	1
		protein_coding	down	1464
		protein_coding	up	1899
		TEC	down	1
		transcribed_processed_pseudogene	up	1
		transcribed_unprocessed_pseudogene	down	4
		transcribed_unprocessed_pseudogene	up	4
		TR_C_gene	up	2
		unprocessed_pseudogene	up	1
	pmid_27188286	protein_coding	down	14
		protein_coding	up	18
	pmid_33488608	lncRNA	up	28
		miRNA	up	7
		processed_pseudogene	up	2
		protein_coding	down	12
		protein_coding	up	413
		transcribed_unprocessed_pseudogene	down	1
		transcribed_unprocessed_pseudogene	up	9
		unprocessed_pseudogene	up	3
	pmid_34295332	IG_V_gene	up	1
		lncRNA	down	3
		lncRNA	up	12
		protein_coding	down	220
		protein_coding	up	1043
		transcribed_unprocessed_pseudogene	down	1
		transcribed_unprocessed_pseudogene	up	2
	* all detected in salivary gland samples
	Supplementary Table S1D. List of pSS DE lncRNAs on the ceRNA network
	gene id	Symbol	log2FoldChange (pSS/non-SS)	padj
	ENSG00000203688	LINC02487	-1.93425	2.57e-06
	ENSG00000205056	LINC02397	1.25709	0.000497896
	ENSG00000206337	HCP5	1.34073	4.44e-18
	ENSG00000224137	LINC01857	2.18623	6.31e-06
	ENSG00000226562	CYP4F26P	-2.69177	0.00919285
	ENSG00000228723	SRGAP3-AS2	-1.63868	0.0340543
	ENSG00000235532	LINC00402	1.77169	0.000495666
	ENSG00000236213		1.26737	2.98e-05
	ENSG00000236451		-2.15126	0.0312044
	ENSG00000238121	LINC00426	1.2485	3.48e-07
	ENSG00000239636	TFAP2E-AS1	1.31617	1.29e-05
	ENSG00000245164	LINC00861	1.36334	8.61e-07
	ENSG00000245954	LINC02273	1.20888	0.0049052
	ENSG00000247774	PCED1B-AS1	1.12083	1.95e-07
	ENSG00000247982	LINC00926	1.36397	2.15e-07
	ENSG00000249160	LINC02213	-4.08233	0.0180368
	ENSG00000251075	HTT-AS	-2.38517	0.0184174
	ENSG00000253535	ADAM7-AS1	1.0956	0.0214368
	ENSG00000255733	IFNG-AS1	1.11881	2.38e-07
	ENSG00000259862		-2.45459	0.0247277
	ENSG00000266088		1.46555	0.000350085
	ENSG00000267757	EML2-AS1	1.17576	0.0229857
	ENSG00000268027		1.08152	8.18e-08
	ENSG00000269553		1.82066	0.000133661
	ENSG00000270111	CELF2-DT	-2.45835	0.0115621
	ENSG00000271856	LINC01215	1.62522	2.15e-07
	ENSG00000273445		1.61577	0.000181653
	ENSG00000278657		-3.95601	0.0205299
	ENSG00000280721	LINC01943	1.65988	2.68e-06
	ENSG00000282851	BISPR	1.06074	2.59e-07
	ENSG00000283058		-4.00915	0.03852
