# Supplementary material for: Genome-wide gene expression analysis suggests an important regulatory role of lncRNAs in primary Sjögren’s syndrome
Source: Front Immunol. 2026 Apr 15;17:1751195. doi: 10.3389/fimmu.2026.1751195 (PMC13124706; doi:10.3389/fimmu.2026.1751195)
Supplement: Supplementary file 7 [file Table2.xls]

Supplementary Table S2. Differentially expressed genes detected in pSS vs non-SS samples
gene	log2FoldChange	padj	symbol	biotype	DEG
ENSG00000000003	-0.014092614	0.87432434	TSPAN6	protein_coding	nondeg
ENSG00000000005	-0.070402393	0.475525184	TNMD	protein_coding	nondeg
ENSG00000000419	0.061584574	0.409953805	DPM1	protein_coding	nondeg
ENSG00000000457	-0.014355821	0.86104353	SCYL3	protein_coding	nondeg
ENSG00000000460	0.055207012	0.423194122	C1orf112	protein_coding	nondeg
ENSG00000000938	0.872180631	1.86089286811439e-05	FGR	protein_coding	deg
ENSG00000000971	-0.061099403	0.434820681	CFH	protein_coding	nondeg
ENSG00000001036	0.001927198	0.985208261	FUCA2	protein_coding	nondeg
ENSG00000001084	-0.007490462	0.937342988	GCLC	protein_coding	nondeg
ENSG00000001167	0.046395763	0.434977524	NFYA	protein_coding	nondeg
ENSG00000001460	-0.288910386	0.011836588	STPG1	protein_coding	nondeg
ENSG00000001461	-0.055394432	0.348533944	NIPAL3	protein_coding	nondeg
ENSG00000001497	-0.038852963	0.499842118	LAS1L	protein_coding	nondeg
ENSG00000001561	-0.04334931	0.56159997	ENPP4	protein_coding	nondeg
ENSG00000001617	-0.247163917	0.05851877	SEMA3F	protein_coding	nondeg
ENSG00000001626	-0.038629828	0.61746779	CFTR	protein_coding	nondeg
ENSG00000001629	-0.006940882	0.940617459	ANKIB1	protein_coding	nondeg
ENSG00000001630	-0.034651833	0.64800323	CYP51A1	protein_coding	nondeg
ENSG00000001631	-0.040364855	0.589057711	KRIT1	protein_coding	nondeg
ENSG00000002016	-0.050420665	0.457973218	RAD52	protein_coding	nondeg
ENSG00000002079	0.002604263	0.984120831	MYH16	lncRNA	nondeg
ENSG00000002330	0.037647243	0.61920894	BAD	protein_coding	nondeg
ENSG00000002549	0.339916118	0.000632671	LAP3	protein_coding	nondeg
ENSG00000002586	-0.026118536	0.74197792	CD99	protein_coding	nondeg
ENSG00000002587	-0.109529622	0.23820325	HS3ST1	protein_coding	nondeg
ENSG00000002726	-0.010635841	0.915822416	AOC1	protein_coding	nondeg
ENSG00000002745	0.122463404	0.333702694	WNT16	protein_coding	nondeg
ENSG00000002746	-0.152913259	0.232291199	HECW1	protein_coding	nondeg
ENSG00000002822	0.121837689	0.285727003	MAD1L1	protein_coding	nondeg
ENSG00000002834	0.008470228	0.92399764	LASP1	protein_coding	nondeg
ENSG00000002919	0.050024331	0.481338917	SNX11	protein_coding	nondeg
ENSG00000002933	0.07011563	0.408763159	TMEM176A	protein_coding	nondeg
ENSG00000003056	0.057167203	0.402688142	M6PR	protein_coding	nondeg
ENSG00000003096	-0.074552657	0.336865725	KLHL13	protein_coding	nondeg
ENSG00000003137	-0.405187923	0.023894236	CYP26B1	protein_coding	nondeg
ENSG00000003147	-0.022987824	0.776516433	ICA1	protein_coding	nondeg
ENSG00000003249	-0.074706352	0.331847996	DBNDD1	protein_coding	nondeg
ENSG00000003393	-0.047846786	0.442196376	ALS2	protein_coding	nondeg
ENSG00000003400	0.193021469	0.076037434	CASP10	protein_coding	nondeg
ENSG00000003402	0.051362913	0.432008753	CFLAR	protein_coding	nondeg
ENSG00000003436	-0.025474193	0.754202629	TFPI	protein_coding	nondeg
ENSG00000003509	0.046116244	0.484113804	NDUFAF7	protein_coding	nondeg
ENSG00000003756	0.004560973	0.963105175	RBM5	protein_coding	nondeg
ENSG00000003987	-0.036814966	0.679541278	MTMR7	protein_coding	nondeg
ENSG00000003989	-0.122722055	0.159591202	SLC7A2	protein_coding	nondeg
ENSG00000004059	0.017348579	0.838691833	ARF5	protein_coding	nondeg
ENSG00000004139	0.021612121	0.78524259	SARM1	protein_coding	nondeg
ENSG00000004142	0.019144551	0.818416487	POLDIP2	protein_coding	nondeg
ENSG00000004399	0.039504534	0.606873144	PLXND1	protein_coding	nondeg
ENSG00000004455	0.037979349	0.557506529	AK2	protein_coding	nondeg
ENSG00000004468	0.718927569	0.001039362	CD38	protein_coding	deg
ENSG00000004478	-0.011368317	0.901826885	FKBP4	protein_coding	nondeg
ENSG00000004487	-0.043669199	0.521830927	KDM1A	protein_coding	nondeg
ENSG00000004534	0.014908756	0.866330286	RBM6	protein_coding	nondeg
ENSG00000004660	0.000130887	0.998620888	CAMKK1	protein_coding	nondeg
ENSG00000004700	0.16432516	0.030502053	RECQL	protein_coding	nondeg
ENSG00000004766	-0.009886356	0.916176722	VPS50	protein_coding	nondeg
ENSG00000004776	-0.308264671	0.076354924	HSPB6	protein_coding	nondeg
ENSG00000004777	0.013321804	0.884698426	ARHGAP33	protein_coding	nondeg
ENSG00000004779	0.011986702	0.895120699	NDUFAB1	protein_coding	nondeg
ENSG00000004799	-0.01216102	0.894311066	PDK4	protein_coding	nondeg
ENSG00000004809	-0.037412726	0.69989936	SLC22A16	protein_coding	nondeg
ENSG00000004838	0.05780499	0.509112322	ZMYND10	protein_coding	nondeg
ENSG00000004846	-0.161532981	0.270297283	ABCB5	protein_coding	nondeg
ENSG00000004848	-0.076932793	0.450345175	ARX	protein_coding	nondeg
ENSG00000004864	0.001023939	0.991751664	SLC25A13	protein_coding	nondeg
ENSG00000004866	-0.03999772	0.575755724	ST7	protein_coding	nondeg
ENSG00000004897	-0.000673005	0.994694215	CDC27	protein_coding	nondeg
ENSG00000004939	-0.051532201	0.614314957	SLC4A1	protein_coding	nondeg
ENSG00000004948	-0.029870208	0.751915431	CALCR	protein_coding	nondeg
ENSG00000004961	0.019547116	0.811493278	HCCS	protein_coding	nondeg
ENSG00000004975	0.00134104	0.98890638	DVL2	protein_coding	nondeg
ENSG00000005001	-0.032601592	0.673482283	PRSS22	protein_coding	nondeg
ENSG00000005007	-0.028138629	0.687920348	UPF1	protein_coding	nondeg
ENSG00000005020	0.042770669	0.561269985	SKAP2	protein_coding	nondeg
ENSG00000005022	-0.046305948	0.532009972	SLC25A5	protein_coding	nondeg
ENSG00000005059	0.595877791	0.00012997	MCUB	protein_coding	deg
ENSG00000005073	-0.145864698	0.285616414	HOXA11	protein_coding	nondeg
ENSG00000005075	0.052542734	0.507471796	POLR2J	protein_coding	nondeg
ENSG00000005100	-0.038029297	0.55111358	DHX33	protein_coding	nondeg
ENSG00000005102	0.012133262	0.893903745	MEOX1	protein_coding	nondeg
ENSG00000005108	-0.067737957	0.432669037	THSD7A	protein_coding	nondeg
ENSG00000005156	-0.048533638	0.45114315	LIG3	protein_coding	nondeg
ENSG00000005175	-0.018698317	0.824753906	RPAP3	protein_coding	nondeg
ENSG00000005187	-0.014202606	0.873475598	ACSM3	protein_coding	nondeg
ENSG00000005189	-0.108167745	0.192632112	REXO5	protein_coding	nondeg
ENSG00000005194	0.028306813	0.70949804	CIAPIN1	protein_coding	nondeg
ENSG00000005206	0.03235537	0.663047998	SPPL2B	protein_coding	nondeg
ENSG00000005238	0.002420013	0.981028258	ATOSB	protein_coding	nondeg
ENSG00000005243	-0.018805365	0.823568944	COPZ2	protein_coding	nondeg
ENSG00000005249	0.001248477	0.989930976	PRKAR2B	protein_coding	nondeg
ENSG00000005302	0.144424713	0.036937294	MSL3	protein_coding	nondeg
ENSG00000005339	-0.039264001	0.595310155	CREBBP	protein_coding	nondeg
ENSG00000005379	-0.048427699	0.484924472	TSPOAP1	protein_coding	nondeg
ENSG00000005381	0.002108177	0.984688734	MPO	protein_coding	nondeg
ENSG00000005421	-0.007783036	0.946193334	PON1	protein_coding	nondeg
ENSG00000005436	-0.033401469	0.645904836	GCFC2	protein_coding	nondeg
ENSG00000005448	0.036488457	0.634869982	WDR54	protein_coding	nondeg
ENSG00000005469	-0.069593287	0.30875431	CROT	protein_coding	nondeg
ENSG00000005471	-0.006263928	0.948184915	ABCB4	protein_coding	nondeg
ENSG00000005483	-0.023802787	0.76736601	KMT2E	protein_coding	nondeg
ENSG00000005486	-0.02546986	0.748605231	RHBDD2	protein_coding	nondeg
ENSG00000005513	-0.008944331	0.924574004	SOX8	protein_coding	nondeg
ENSG00000005700	-0.018465673	0.827251178	IBTK	protein_coding	nondeg
ENSG00000005801	0.024292351	0.74814777	ZNF195	protein_coding	nondeg
ENSG00000005810	0.052421326	0.450796928	MYCBP2	protein_coding	nondeg
ENSG00000005812	-0.021053582	0.793071581	FBXL3	protein_coding	nondeg
ENSG00000005844	0.912673715	2.76745392696752e-06	ITGAL	protein_coding	deg
ENSG00000005882	-0.089628751	0.168521453	PDK2	protein_coding	nondeg
ENSG00000005884	-0.047229891	0.506995667	ITGA3	protein_coding	nondeg
ENSG00000005889	0.022250351	0.780410794	ZFX	protein_coding	nondeg
ENSG00000005893	-0.024615964	0.758914569	LAMP2	protein_coding	nondeg
ENSG00000005961	0.009188088	0.933602736	ITGA2B	protein_coding	nondeg
ENSG00000005981	-0.018431369	0.847218017	ASB4	protein_coding	nondeg
ENSG00000006007	0.012814406	0.886406312	GDE1	protein_coding	nondeg
ENSG00000006015	0.041519394	0.581898175	REX1BD	protein_coding	nondeg
ENSG00000006016	-0.022762731	0.789554932	CRLF1	protein_coding	nondeg
ENSG00000006025	0.035140523	0.624065977	OSBPL7	protein_coding	nondeg
ENSG00000006042	-0.005955432	0.950973251	TMEM98	protein_coding	nondeg
ENSG00000006047	-0.551505911	0.025648467	YBX2	protein_coding	nondeg
ENSG00000006059	-0.044292032	0.674914419	KRT33A	protein_coding	nondeg
ENSG00000006062	0.22272975	0.03544906	MAP3K14	protein_coding	nondeg
ENSG00000006071	-0.047497638	0.642716166	ABCC8	protein_coding	nondeg
ENSG00000006118	-0.051913714	0.479421586	TMEM132A	protein_coding	nondeg
ENSG00000006125	-0.137864338	0.021982239	AP2B1	protein_coding	nondeg
ENSG00000006128	-0.041688225	0.609003623	TAC1	protein_coding	nondeg
ENSG00000006194	0.029176728	0.690440719	ZNF263	protein_coding	nondeg
ENSG00000006210	-0.068842277	0.400882547	CX3CL1	protein_coding	nondeg
ENSG00000006282	0.068224186	0.336160029	SPATA20	protein_coding	nondeg
ENSG00000006283	-0.117189458	0.312641172	CACNA1G	protein_coding	nondeg
ENSG00000006327	-0.009641083	0.918403389	TNFRSF12A	protein_coding	nondeg
ENSG00000006377	-0.249069035	0.131212552	DLX6	protein_coding	nondeg
ENSG00000006432	-0.143916878	0.105196568	MAP3K9	protein_coding	nondeg
ENSG00000006451	-0.080478536	0.155358345	RALA	protein_coding	nondeg
ENSG00000006453	-0.110405114	0.092729286	BAIAP2L1	protein_coding	nondeg
ENSG00000006459	-0.031841116	0.673769567	KDM7A	protein_coding	nondeg
ENSG00000006468	-0.033853055	0.671574993	ETV1	protein_coding	nondeg
ENSG00000006530	0.034249661	0.571492972	AGK	protein_coding	nondeg
ENSG00000006534	-0.037783119	0.60760186	ALDH3B1	protein_coding	nondeg
ENSG00000006555	-0.080908402	0.23076339	TTC22	protein_coding	nondeg
ENSG00000006576	0.076841216	0.301698416	PHTF2	protein_coding	nondeg
ENSG00000006607	0.008621481	0.919789273	FARP2	protein_coding	nondeg
ENSG00000006611	-1.453212508	0.003865749	USH1C	protein_coding	deg
ENSG00000006625	-0.019952479	0.810355971	GGCT	protein_coding	nondeg
ENSG00000006634	0.044500284	0.548543607	DBF4	protein_coding	nondeg
ENSG00000006638	-0.001844864	0.986012067	TBXA2R	protein_coding	nondeg
ENSG00000006652	-0.043259902	0.572709073	IFRD1	protein_coding	nondeg
ENSG00000006695	0.011877	0.887641734	COX10	protein_coding	nondeg
ENSG00000006704	-0.191831383	0.019154237	GTF2IRD1	protein_coding	nondeg
ENSG00000006712	-0.010182648	0.913412293	PAF1	protein_coding	nondeg
ENSG00000006715	-0.042628474	0.531821777	VPS41	protein_coding	nondeg
ENSG00000006740	-0.037693507	0.609876354	ARHGAP44	protein_coding	nondeg
ENSG00000006744	0.02613211	0.696761728	ELAC2	protein_coding	nondeg
ENSG00000006747	-0.03935573	0.610117595	SCIN	protein_coding	nondeg
ENSG00000006756	-0.032561794	0.666074415	ARSD	protein_coding	nondeg
ENSG00000006757	-0.017970669	0.833160169	PNPLA4	protein_coding	nondeg
ENSG00000006831	-0.060295806	0.28832084	ADIPOR2	protein_coding	nondeg
ENSG00000006837	-0.014355239	0.892561758	CDKL3	protein_coding	nondeg
ENSG00000007001	-0.064374255	0.497490138	UPP2	protein_coding	nondeg
ENSG00000007038	0.151469466	0.281175543	PRSS21	protein_coding	nondeg
ENSG00000007047	-0.071604766	0.31268142	MARK4	protein_coding	nondeg
ENSG00000007062	-0.019415502	0.817413527	PROM1	protein_coding	nondeg
ENSG00000007080	-0.028663616	0.712685873	CCDC124	protein_coding	nondeg
ENSG00000007129	0.481631376	0.01313576	CEACAM21	protein_coding	nondeg
ENSG00000007168	-0.033185286	0.642717389	PAFAH1B1	protein_coding	nondeg
ENSG00000007171	0.074758798	0.452089898	NOS2	protein_coding	nondeg
ENSG00000007174	-0.111751198	0.274451011	DNAH9	protein_coding	nondeg
ENSG00000007202	-0.000526532	0.995320841	BLTP2	protein_coding	nondeg
ENSG00000007216	-0.041755813	0.597742692	SLC13A2	protein_coding	nondeg
ENSG00000007237	-0.022913531	0.779131498	GAS7	protein_coding	nondeg
ENSG00000007255	0.01816898	0.83097798	TRAPPC6A	protein_coding	nondeg
ENSG00000007264	0.159108681	0.182586762	MATK	protein_coding	nondeg
ENSG00000007306	-0.203251452	0.185348247	CEACAM7	protein_coding	nondeg
ENSG00000007312	1.020853833	1.78089288617573e-05	CD79B	protein_coding	deg
ENSG00000007314	-0.643229822	0.024267572	SCN4A	protein_coding	deg
ENSG00000007341	-0.022787762	0.762014908	ST7L	protein_coding	nondeg
ENSG00000007350	-0.117460641	0.346179071	TKTL1	protein_coding	nondeg
ENSG00000007372	-0.18728673	0.223130892	PAX6	protein_coding	nondeg
ENSG00000007376	0.018910958	0.822135526	RPUSD1	protein_coding	nondeg
ENSG00000007384	-0.107983398	0.103226544	RHBDF1	protein_coding	nondeg
ENSG00000007392	0.077156068	0.205492838	LUC7L	protein_coding	nondeg
ENSG00000007402	-0.149136617	0.118618318	CACNA2D2	protein_coding	nondeg
ENSG00000007516	0.010928479	0.906218579	BAIAP3	protein_coding	nondeg
ENSG00000007520	0.034773797	0.650167724	TSR3	protein_coding	nondeg
ENSG00000007541	-0.010750382	0.907585426	PIGQ	protein_coding	nondeg
ENSG00000007545	-0.035970865	0.622183365	CRAMP1	protein_coding	nondeg
ENSG00000007866	-0.179544598	0.033399166	TEAD3	protein_coding	nondeg
ENSG00000007908	0.611472437	0.014805628	SELE	protein_coding	deg
ENSG00000007923	-0.021233251	0.786153639	DNAJC11	protein_coding	nondeg
ENSG00000007933	-0.006187229	0.948576121	FMO3	protein_coding	nondeg
ENSG00000007944	-0.006777906	0.943722246	MYLIP	protein_coding	nondeg
ENSG00000007968	0.136881118	0.233496835	E2F2	protein_coding	nondeg
ENSG00000008018	0.031704205	0.677180482	PSMB1	protein_coding	nondeg
ENSG00000008056	-0.317939595	0.081162965	SYN1	protein_coding	nondeg
ENSG00000008083	-0.016524642	0.842836032	JARID2	protein_coding	nondeg
ENSG00000008086	-0.117918664	0.122717698	CDKL5	protein_coding	nondeg
ENSG00000008118	-0.032353729	0.76736601	CAMK1G	protein_coding	nondeg
ENSG00000008128	0.005271402	0.960196467	CDK11A	protein_coding	nondeg
ENSG00000008130	0.06562271	0.300874925	NADK	protein_coding	nondeg
ENSG00000008196	-0.046452404	0.585156078	TFAP2B	protein_coding	nondeg
ENSG00000008226	-0.011841589	0.896828865	DLEC1	protein_coding	nondeg
ENSG00000008256	-0.033026384	0.661440739	CYTH3	protein_coding	nondeg
ENSG00000008277	-0.044109717	0.569345583	ADAM22	protein_coding	nondeg
ENSG00000008282	-0.020387075	0.805476715	SYPL1	protein_coding	nondeg
ENSG00000008283	-0.010586303	0.90940567	CYB561	protein_coding	nondeg
ENSG00000008294	-0.025308955	0.743506047	SPAG9	protein_coding	nondeg
ENSG00000008300	0.009355985	0.921509804	CELSR3	protein_coding	nondeg
ENSG00000008311	-0.057352397	0.421590122	AASS	protein_coding	nondeg
ENSG00000008323	-0.065165651	0.360901375	PLEKHG6	protein_coding	nondeg
ENSG00000008324	0.024801384	0.758147008	SS18L2	protein_coding	nondeg
ENSG00000008382	0.007812351	0.935270782	MPND	protein_coding	nondeg
ENSG00000008394	-0.0392905	0.603667226	MGST1	protein_coding	nondeg
ENSG00000008405	-0.051469783	0.473318313	CRY1	protein_coding	nondeg
ENSG00000008438	-0.024008184	0.826928859	PGLYRP1	protein_coding	nondeg
ENSG00000008441	-0.334179175	0.008046268	NFIX	protein_coding	nondeg
ENSG00000008513	-0.012854554	0.887752198	ST3GAL1	protein_coding	nondeg
ENSG00000008516	0.16116609	0.203981002	MMP25	protein_coding	nondeg
ENSG00000008517	0.488036328	0.008670936	IL32	protein_coding	nondeg
ENSG00000008710	-0.06689743	0.358018809	PKD1	protein_coding	nondeg
ENSG00000008735	0.002804722	0.977662893	MAPK8IP2	protein_coding	nondeg
ENSG00000008838	-0.010868904	0.903564394	MED24	protein_coding	nondeg
ENSG00000008853	0.000830503	0.993616244	RHOBTB2	protein_coding	nondeg
ENSG00000008869	-0.050344268	0.454327839	HEATR5B	protein_coding	nondeg
ENSG00000008952	-0.024318542	0.764287328	SEC62	protein_coding	nondeg
ENSG00000008988	-0.00741569	0.937850093	RPS20	protein_coding	nondeg
ENSG00000009307	-0.006732657	0.944951741	CSDE1	protein_coding	nondeg
ENSG00000009335	0.015348133	0.834681469	UBE3C	protein_coding	nondeg
ENSG00000009413	-0.050653736	0.487718258	REV3L	protein_coding	nondeg
ENSG00000009694	-0.078606195	0.355489496	TENM1	protein_coding	nondeg
ENSG00000009709	-0.135897029	0.302924851	PAX7	protein_coding	nondeg
ENSG00000009724	-0.036743009	0.665783911	MASP2	protein_coding	nondeg
ENSG00000009765	-0.103340946	0.37523395	IYD	protein_coding	nondeg
ENSG00000009780	0.001531291	0.987343168	FAM76A	protein_coding	nondeg
ENSG00000009790	0.960969108	9.0655799850524e-07	TRAF3IP3	protein_coding	deg
ENSG00000009830	-0.046343534	0.480291051	POMT2	protein_coding	nondeg
ENSG00000009844	-0.013680009	0.876947811	VTA1	protein_coding	nondeg
ENSG00000009950	-0.07528111	0.411437377	MLXIPL	protein_coding	nondeg
ENSG00000009954	-0.021188052	0.789701059	BAZ1B	protein_coding	nondeg
ENSG00000010017	-0.027005132	0.712923272	RANBP9	protein_coding	nondeg
ENSG00000010030	1.130668594	6.0787757357213e-06	ETV7	protein_coding	deg
ENSG00000010072	0.038410308	0.557677444	SPRTN	protein_coding	nondeg
ENSG00000010165	-0.005282398	0.955758489	METTL13	protein_coding	nondeg
ENSG00000010219	0.003750713	0.970242443	DYRK4	protein_coding	nondeg
ENSG00000010244	0.034022815	0.634869982	ZNF207	protein_coding	nondeg
ENSG00000010256	-0.001422259	0.98832505	UQCRC1	protein_coding	nondeg
ENSG00000010270	-0.007868738	0.934744042	STARD3NL	protein_coding	nondeg
ENSG00000010278	-0.022315993	0.783971555	CD9	protein_coding	nondeg
ENSG00000010282	0.002202427	0.98645078	HHATL	protein_coding	nondeg
ENSG00000010292	0.002290768	0.981505573	NCAPD2	protein_coding	nondeg
ENSG00000010295	0.133180304	0.180311263	IFFO1	protein_coding	nondeg
ENSG00000010310	0.024424349	0.761879899	GIPR	protein_coding	nondeg
ENSG00000010318	0.010615172	0.909096799	PHF7	protein_coding	nondeg
ENSG00000010319	-0.124738097	0.17146566	SEMA3G	protein_coding	nondeg
ENSG00000010322	-0.063432358	0.274232633	NISCH	protein_coding	nondeg
ENSG00000010327	0.021896848	0.791796185	STAB1	protein_coding	nondeg
ENSG00000010361	-0.009703389	0.917609601	FUZ	protein_coding	nondeg
ENSG00000010379	0.018172997	0.867916199	SLC6A13	protein_coding	nondeg
ENSG00000010404	0.062925271	0.37622917	IDS	protein_coding	nondeg
ENSG00000010438	-2.250143792	0.000140909	PRSS3	protein_coding	deg
ENSG00000010539	0.105862837	0.055682216	ZNF200	protein_coding	nondeg
ENSG00000010610	0.651824588	0.000212076	CD4	protein_coding	deg
ENSG00000010626	0.004319558	0.964709235	LRRC23	protein_coding	nondeg
ENSG00000010671	0.620912396	0.000107514	BTK	protein_coding	deg
ENSG00000010704	-0.047468119	0.484377891	HFE	protein_coding	nondeg
ENSG00000010803	-0.005202535	0.956870218	SCMH1	protein_coding	nondeg
ENSG00000010810	0.42592608	0.004487083	FYN	protein_coding	nondeg
ENSG00000010818	-0.003083498	0.975273048	HIVEP2	protein_coding	nondeg
ENSG00000010932	-0.055133472	0.473160386	FMO1	protein_coding	nondeg
ENSG00000011007	-0.026688966	0.722494854	ELOA	protein_coding	nondeg
ENSG00000011009	0.020317829	0.805090647	LYPLA2	protein_coding	nondeg
ENSG00000011021	-0.010584184	0.90940567	CLCN6	protein_coding	nondeg
ENSG00000011028	-0.007573898	0.936971466	MRC2	protein_coding	nondeg
ENSG00000011083	0.071400451	0.511118069	SLC6A7	protein_coding	nondeg
ENSG00000011105	-0.085911152	0.224752645	TSPAN9	protein_coding	nondeg
ENSG00000011114	-0.038912223	0.56159997	BTBD7	protein_coding	nondeg
ENSG00000011132	0.082306823	0.270297283	APBA3	protein_coding	nondeg
ENSG00000011143	-0.01773924	0.833255056	MKS1	protein_coding	nondeg
ENSG00000011198	-0.022353921	0.782508432	ABHD5	protein_coding	nondeg
ENSG00000011201	-0.050990875	0.482869358	ANOS1	protein_coding	nondeg
ENSG00000011243	0.107434566	0.069468129	AKAP8L	protein_coding	nondeg
ENSG00000011258	-0.033738105	0.638004422	MBTD1	protein_coding	nondeg
ENSG00000011260	0.077544696	0.252783228	UTP18	protein_coding	nondeg
ENSG00000011275	0.006085944	0.937331623	RNF216	protein_coding	nondeg
ENSG00000011295	0.024473487	0.743506047	TTC19	protein_coding	nondeg
ENSG00000011304	-0.018589378	0.806927701	PTBP1	protein_coding	nondeg
ENSG00000011332	-0.045967232	0.667669383	DPF1	protein_coding	nondeg
ENSG00000011347	-0.219195294	0.039269647	SYT7	protein_coding	nondeg
ENSG00000011376	-0.021845875	0.77070486	LARS2	protein_coding	nondeg
ENSG00000011405	-0.034796756	0.643953249	PIK3C2A	protein_coding	nondeg
ENSG00000011422	0.033369054	0.663876231	PLAUR	protein_coding	nondeg
ENSG00000011426	0.007715333	0.937342988	ANLN	protein_coding	nondeg
ENSG00000011451	-0.079440483	0.280016935	WIZ	protein_coding	nondeg
ENSG00000011454	-0.064360127	0.308314718	RABGAP1	protein_coding	nondeg
ENSG00000011465	-0.033024943	0.670038205	DCN	protein_coding	nondeg
ENSG00000011478	0.018573863	0.825868096	QPCTL	protein_coding	nondeg
ENSG00000011485	-0.006715261	0.944805995	PPP5C	protein_coding	nondeg
ENSG00000011523	-0.031017344	0.67946914	CEP68	protein_coding	nondeg
ENSG00000011566	-0.026322001	0.737868817	MAP4K3	protein_coding	nondeg
ENSG00000011590	0.610849517	0.02054622	ZBTB32	protein_coding	deg
ENSG00000011600	0.157216651	0.204311891	TYROBP	protein_coding	nondeg
ENSG00000011638	-0.041359743	0.570807968	LDAF1	protein_coding	nondeg
ENSG00000011677	-0.790449908	0.020319505	GABRA3	protein_coding	deg
ENSG00000012048	-0.028107914	0.72096847	BRCA1	protein_coding	nondeg
ENSG00000012061	-0.018714089	0.824091156	ERCC1	protein_coding	nondeg
ENSG00000012124	1.484148539	1.05641160424473e-06	CD22	protein_coding	deg
ENSG00000012171	-0.083305698	0.291842449	SEMA3B	protein_coding	nondeg
ENSG00000012174	-0.057241855	0.338367521	MBTPS2	protein_coding	nondeg
ENSG00000012211	-0.073453075	0.300973102	PRICKLE3	protein_coding	nondeg
ENSG00000012223	0.059152039	0.536369773	LTF	protein_coding	nondeg
ENSG00000012232	-0.072436601	0.229579165	EXTL3	protein_coding	nondeg
ENSG00000012504	-0.001152845	0.99318199	NR1H4	protein_coding	nondeg
ENSG00000012660	0.022727487	0.77771744	ELOVL5	protein_coding	nondeg
ENSG00000012779	0.381420966	0.006916779	ALOX5	protein_coding	nondeg
ENSG00000012822	0.009024939	0.920924611	CALCOCO1	protein_coding	nondeg
ENSG00000012963	-0.021612518	0.781214021	UBR7	protein_coding	nondeg
ENSG00000012983	-0.036109735	0.627372921	MAP4K5	protein_coding	nondeg
ENSG00000013016	-0.051602634	0.47886677	EHD3	protein_coding	nondeg
ENSG00000013275	0.041190643	0.56074936	PSMC4	protein_coding	nondeg
ENSG00000013288	-0.093709416	0.150596806	MAN2B2	protein_coding	nondeg
ENSG00000013293	-0.226976924	0.189063197	SLC7A14	protein_coding	nondeg
ENSG00000013297	-0.08050589	0.357908803	CLDN11	protein_coding	nondeg
ENSG00000013306	-0.004775563	0.961671931	SLC25A39	protein_coding	nondeg
ENSG00000013364	0.123413302	0.079377155	MVP	protein_coding	nondeg
ENSG00000013374	0.054286031	0.40758787	NUB1	protein_coding	nondeg
ENSG00000013375	0.019631162	0.81431904	PGM3	protein_coding	nondeg
ENSG00000013392	0.081882547	0.256434198	RWDD2A	protein_coding	nondeg
ENSG00000013441	0.016619083	0.84726859	CLK1	protein_coding	nondeg
ENSG00000013503	-0.055748795	0.416110879	POLR3B	protein_coding	nondeg
ENSG00000013523	-0.033897552	0.616840861	ANGEL1	protein_coding	nondeg
ENSG00000013561	-0.007972683	0.932130464	RNF14	protein_coding	nondeg
ENSG00000013563	0.033637274	0.646705142	DNASE1L1	protein_coding	nondeg
ENSG00000013573	0.041058029	0.609876354	DDX11	protein_coding	nondeg
ENSG00000013583	-0.021460221	0.790180668	HEBP1	protein_coding	nondeg
ENSG00000013588	-0.264075589	0.026671736	GPRC5A	protein_coding	nondeg
ENSG00000013619	-0.163712604	0.141137478	MAMLD1	protein_coding	nondeg
ENSG00000013725	0.845759678	3.56901830928286e-05	CD6	protein_coding	deg
ENSG00000013810	0.137076529	0.170642191	TACC3	protein_coding	nondeg
ENSG00000014123	-0.018464713	0.827251178	UFL1	protein_coding	nondeg
ENSG00000014138	-0.004444915	0.964071142	POLA2	protein_coding	nondeg
ENSG00000014164	0.012016955	0.895022361	ZC3H3	protein_coding	nondeg
ENSG00000014216	-0.048351816	0.480341092	CAPN1	protein_coding	nondeg
ENSG00000014257	-0.036736729	0.630087858	ACP3	protein_coding	nondeg
ENSG00000014641	-0.021189317	0.794791007	MDH1	protein_coding	nondeg
ENSG00000014824	-0.01597658	0.853033974	SLC30A9	protein_coding	nondeg
ENSG00000014914	-0.02337874	0.774107787	MTMR11	protein_coding	nondeg
ENSG00000014919	-0.022650467	0.767941029	COX15	protein_coding	nondeg
ENSG00000015133	0.063882098	0.381080019	CCDC88C	protein_coding	nondeg
ENSG00000015153	0.045000833	0.518419391	YAF2	protein_coding	nondeg
ENSG00000015171	-0.048541688	0.489715481	ZMYND11	protein_coding	nondeg
ENSG00000015285	0.557067501	0.007682443	WAS	protein_coding	nondeg
ENSG00000015413	0.539647024	0.032705789	DPEP1	protein_coding	nondeg
ENSG00000015475	0.087827596	0.222833865	BID	protein_coding	nondeg
ENSG00000015479	0.040524561	0.59409595	MATR3	protein_coding	nondeg
ENSG00000015520	-0.02277687	0.826238346	NPC1L1	protein_coding	nondeg
ENSG00000015532	-0.063125966	0.291231754	XYLT2	protein_coding	nondeg
ENSG00000015568	-0.019909078	0.823363081	RGPD5	protein_coding	nondeg
ENSG00000015592	0.085940991	0.458446012	STMN4	protein_coding	nondeg
ENSG00000015676	-0.00767886	0.924994307	NUDCD3	protein_coding	nondeg
ENSG00000016082	-0.055350927	0.554542801	ISL1	protein_coding	nondeg
ENSG00000016391	-0.058686462	0.376692008	CHDH	protein_coding	nondeg
ENSG00000016402	-0.022392011	0.78105699	IL20RA	protein_coding	nondeg
ENSG00000016602	-1.235096906	4.63148689070944e-06	CLCA4	protein_coding	deg
ENSG00000016864	0.036103537	0.601020585	GLT8D1	protein_coding	nondeg
ENSG00000017260	-0.01877795	0.821124866	ATP2C1	protein_coding	nondeg
ENSG00000017427	0.021364017	0.794729999	IGF1	protein_coding	nondeg
ENSG00000017483	0.069365547	0.364717326	SLC38A5	protein_coding	nondeg
ENSG00000017797	-0.009267969	0.918442786	RALBP1	protein_coding	nondeg
ENSG00000018189	0.004041508	0.9676157	RUFY3	protein_coding	nondeg
ENSG00000018236	-0.059802161	0.438476992	CNTN1	protein_coding	nondeg
ENSG00000018280	0.00620698	0.95095956	SLC11A1	protein_coding	nondeg
ENSG00000018408	-0.108798613	0.200203284	WWTR1	protein_coding	nondeg
ENSG00000018510	-0.047606354	0.512022052	AGPS	protein_coding	nondeg
ENSG00000018610	0.042394986	0.527718315	STEEP1	protein_coding	nondeg
ENSG00000018625	-0.714809015	0.008197492	ATP1A2	protein_coding	deg
ENSG00000018699	-0.01218653	0.876947811	TTC27	protein_coding	nondeg
ENSG00000018869	0.035646361	0.636655274	ZNF582	protein_coding	nondeg
ENSG00000019102	0.009977749	0.917679667	VSIG2	protein_coding	nondeg
ENSG00000019144	-0.113506376	0.196014204	PHLDB1	protein_coding	nondeg
ENSG00000019169	0.12516558	0.31258791	MARCO	protein_coding	nondeg
ENSG00000019186	-0.296832226	0.139891119	CYP24A1	protein_coding	nondeg
ENSG00000019485	-0.085578682	0.249665486	PRDM11	protein_coding	nondeg
ENSG00000019505	0.001598412	0.986984348	SYT13	protein_coding	nondeg
ENSG00000019549	-0.179684178	0.073810177	SNAI2	protein_coding	nondeg
ENSG00000019582	0.76899698	6.0787757357213e-06	CD74	protein_coding	deg
ENSG00000019991	-0.01374723	0.879504857	HGF	protein_coding	nondeg
ENSG00000019995	0.036064963	0.589057711	ZRANB1	protein_coding	nondeg
ENSG00000020129	-0.007175752	0.940792835	NCDN	protein_coding	nondeg
ENSG00000020181	-0.006841707	0.944013556	ADGRA2	protein_coding	nondeg
ENSG00000020256	-0.065623943	0.305864095	ZFP64	protein_coding	nondeg
ENSG00000020426	0.014192788	0.871532755	MNAT1	protein_coding	nondeg
ENSG00000020577	-0.045358301	0.535779446	SAMD4A	protein_coding	nondeg
ENSG00000020633	0.292399116	0.050413817	RUNX3	protein_coding	nondeg
ENSG00000020922	-0.047782927	0.501835707	MRE11	protein_coding	nondeg
ENSG00000021300	-0.015573262	0.858513333	PLEKHB1	protein_coding	nondeg
ENSG00000021355	-0.033922758	0.658415617	SERPINB1	protein_coding	nondeg
ENSG00000021461	-0.001382642	0.991369613	CYP3A43	protein_coding	nondeg
ENSG00000021488	-0.128765864	0.306383139	SLC7A9	protein_coding	nondeg
ENSG00000021574	-0.025207728	0.74197792	SPAST	protein_coding	nondeg
ENSG00000021645	-0.159498407	0.146488714	NRXN3	protein_coding	nondeg
ENSG00000021762	-0.056014985	0.407142303	OSBPL5	protein_coding	nondeg
ENSG00000021776	-0.037066827	0.606511079	AQR	protein_coding	nondeg
ENSG00000021826	-0.191962034	0.113705154	CPS1	protein_coding	nondeg
ENSG00000021852	-0.054188411	0.608525724	C8B	protein_coding	nondeg
ENSG00000022267	-0.222932852	0.10273663	FHL1	protein_coding	nondeg
ENSG00000022277	0.03468709	0.634015988	RTF2	protein_coding	nondeg
ENSG00000022556	0.095450423	0.357575715	NLRP2	protein_coding	nondeg
ENSG00000022567	-0.056905836	0.382429269	SLC45A4	protein_coding	nondeg
ENSG00000022840	-0.020962751	0.749569716	RNF10	protein_coding	nondeg
ENSG00000022976	0.075201877	0.234513759	ZNF839	protein_coding	nondeg
ENSG00000023041	0.023220503	0.743148516	ZDHHC6	protein_coding	nondeg
ENSG00000023171	-0.0292619	0.714574301	GRAMD1B	protein_coding	nondeg
ENSG00000023191	0.01263017	0.890037483	RNH1	protein_coding	nondeg
ENSG00000023228	-0.115327084	0.079813644	NDUFS1	protein_coding	nondeg
ENSG00000023287	-0.028785342	0.709290447	RB1CC1	protein_coding	nondeg
ENSG00000023318	-0.023840991	0.767236012	ERP44	protein_coding	nondeg
ENSG00000023330	0.020464121	0.798544296	ALAS1	protein_coding	nondeg
ENSG00000023445	0.35648555	0.009157391	BIRC3	protein_coding	nondeg
ENSG00000023516	-0.018948835	0.821820094	AKAP11	protein_coding	nondeg
ENSG00000023572	-0.039730481	0.563884912	GLRX2	protein_coding	nondeg
ENSG00000023608	-0.03002469	0.701185366	SNAPC1	protein_coding	nondeg
ENSG00000023697	-0.005823264	0.951647459	DERA	protein_coding	nondeg
ENSG00000023734	-0.032387312	0.659847383	STRAP	protein_coding	nondeg
ENSG00000023839	-0.003895175	0.969004553	ABCC2	protein_coding	nondeg
ENSG00000023892	0.376543094	0.000622002	DEF6	protein_coding	nondeg
ENSG00000023902	0.6192745	0.000127767	PLEKHO1	protein_coding	deg
ENSG00000023909	-0.050932009	0.45114315	GCLM	protein_coding	nondeg
ENSG00000024048	0.002227118	0.982440595	UBR2	protein_coding	nondeg
ENSG00000024422	-0.163323678	0.128952278	EHD2	protein_coding	nondeg
ENSG00000024526	-0.01329107	0.892601566	DEPDC1	protein_coding	nondeg
ENSG00000024862	0.015987645	0.853327642	CCDC28A	protein_coding	nondeg
ENSG00000025039	-0.012768727	0.888659294	RRAGD	protein_coding	nondeg
ENSG00000025156	-0.012259413	0.892601566	HSF2	protein_coding	nondeg
ENSG00000025293	0.028968563	0.607991614	PHF20	protein_coding	nondeg
ENSG00000025423	0.009083666	0.931639441	HSD17B6	protein_coding	nondeg
ENSG00000025434	0.038292958	0.609596257	NR1H3	protein_coding	nondeg
ENSG00000025708	1.124407262	5.22791813840934e-09	TYMP	protein_coding	deg
ENSG00000025770	0.063151836	0.368791504	NCAPH2	protein_coding	nondeg
ENSG00000025772	-0.04022933	0.557522583	TOMM34	protein_coding	nondeg
ENSG00000025796	-0.054621607	0.4600014	SEC63	protein_coding	nondeg
ENSG00000025800	-0.067340286	0.261543035	KPNA6	protein_coding	nondeg
ENSG00000026025	0.087559051	0.261543035	VIM	protein_coding	nondeg
ENSG00000026036	0.081233313	0.405979033	RTEL1-TNFRSF6B	protein_coding	nondeg
ENSG00000026103	0.147039906	0.173224148	FAS	protein_coding	nondeg
ENSG00000026297	0.045814884	0.52373878	RNASET2	protein_coding	nondeg
ENSG00000026508	-0.025487916	0.746681558	CD44	protein_coding	nondeg
ENSG00000026559	-0.116227244	0.273065079	KCNG1	protein_coding	nondeg
ENSG00000026652	-0.014140954	0.873952685	AGPAT4	protein_coding	nondeg
ENSG00000026751	0.410929595	0.013137705	SLAMF7	protein_coding	nondeg
ENSG00000026950	0.525189947	2.87754688008082e-07	BTN3A1	protein_coding	nondeg
ENSG00000027001	0.005687067	0.953508457	MIPEP	protein_coding	nondeg
ENSG00000027075	0.129168514	0.010173947	PRKCH	protein_coding	nondeg
ENSG00000027644	-0.009054672	0.936384627	INSRR	protein_coding	nondeg
ENSG00000027697	0.044931668	0.501777807	IFNGR1	protein_coding	nondeg
ENSG00000027847	0.033853154	0.653059917	B4GALT7	protein_coding	nondeg
ENSG00000027869	0.450175118	0.045911231	SH2D2A	protein_coding	nondeg
ENSG00000028116	0.03793356	0.591216122	VRK2	protein_coding	nondeg
ENSG00000028137	0.456805845	0.005216616	TNFRSF1B	protein_coding	nondeg
ENSG00000028203	0.012342853	0.888383965	VEZT	protein_coding	nondeg
ENSG00000028277	0.6056451	0.006391311	POU2F2	protein_coding	deg
ENSG00000028310	0.039613739	0.517029392	BRD9	protein_coding	nondeg
ENSG00000028528	-0.087649035	0.061861423	SNX1	protein_coding	nondeg
ENSG00000028839	0.023549068	0.768807578	TBPL1	protein_coding	nondeg
ENSG00000029153	-0.022939261	0.776997382	BMAL2	protein_coding	nondeg
ENSG00000029363	-0.030575258	0.693982332	BCLAF1	protein_coding	nondeg
ENSG00000029364	-0.008020256	0.933791831	SLC39A9	protein_coding	nondeg
ENSG00000029534	-0.041221752	0.625081868	ANK1	protein_coding	nondeg
ENSG00000029559	-0.037269947	0.732494264	IBSP	protein_coding	nondeg
ENSG00000029639	0.011040849	0.903603959	TFB1M	protein_coding	nondeg
ENSG00000029725	0.015956724	0.85382373	RABEP1	protein_coding	nondeg
ENSG00000029993	-0.087343823	0.228159862	HMGB3	protein_coding	nondeg
ENSG00000030066	0.008906424	0.916992478	NUP160	protein_coding	nondeg
ENSG00000030110	0.153051112	0.094555089	BAK1	protein_coding	nondeg
ENSG00000030304	0.202768157	0.179912028	MUSK	protein_coding	nondeg
ENSG00000030419	-0.075788603	0.323580744	IKZF2	protein_coding	nondeg
ENSG00000030582	-0.020585742	0.801189278	GRN	protein_coding	nondeg
ENSG00000031003	0.006453279	0.9467254	FAM13B	protein_coding	nondeg
ENSG00000031081	0.022592277	0.781602146	ARHGAP31	protein_coding	nondeg
ENSG00000031691	0.067638501	0.403897725	CENPQ	protein_coding	nondeg
ENSG00000031698	0.047062114	0.481897413	SARS1	protein_coding	nondeg
ENSG00000031823	0.001031498	0.991585498	RANBP3	protein_coding	nondeg
ENSG00000032219	-0.028406255	0.714540649	ARID4A	protein_coding	nondeg
ENSG00000032389	0.018853861	0.822874901	EIPR1	protein_coding	nondeg
ENSG00000032444	0.043659566	0.538516197	PNPLA6	protein_coding	nondeg
ENSG00000032742	-0.046415676	0.520954478	IFT88	protein_coding	nondeg
ENSG00000033011	0.004522538	0.963545172	ALG1	protein_coding	nondeg
ENSG00000033030	0.020722367	0.786643897	ZCCHC8	protein_coding	nondeg
ENSG00000033050	0.039764117	0.568833381	ABCF2	protein_coding	nondeg
ENSG00000033100	0.029880478	0.686385792	CHPF2	protein_coding	nondeg
ENSG00000033122	-0.536272618	0.040773308	LRRC7	protein_coding	nondeg
ENSG00000033170	0.144666312	0.064845912	FUT8	protein_coding	nondeg
ENSG00000033178	0.005476384	0.955639722	UBA6	protein_coding	nondeg
ENSG00000033327	-0.041587567	0.566825711	GAB2	protein_coding	nondeg
ENSG00000033627	-0.085250734	0.098224224	ATP6V0A1	protein_coding	nondeg
ENSG00000033800	-0.020571292	0.801687185	PIAS1	protein_coding	nondeg
ENSG00000033867	0.008581199	0.928241194	SLC4A7	protein_coding	nondeg
ENSG00000034053	0.491777552	0.033457771	APBA2	protein_coding	nondeg
ENSG00000034152	0.01256012	0.890563183	MAP2K3	protein_coding	nondeg
ENSG00000034239	-0.265759203	0.06819255	CLXN	protein_coding	nondeg
ENSG00000034510	0.090370187	0.295090932	TMSB10	protein_coding	nondeg
ENSG00000034533	0.04609241	0.501777807	ASTE1	protein_coding	nondeg
ENSG00000034677	0.090915827	0.17558283	RNF19A	protein_coding	nondeg
ENSG00000034693	-0.003280017	0.973509255	PEX3	protein_coding	nondeg
ENSG00000034713	0.000145155	0.998591058	GABARAPL2	protein_coding	nondeg
ENSG00000034971	-0.026880723	0.749569716	MYOC	protein_coding	nondeg
ENSG00000035115	-0.046473856	0.529197056	SH3YL1	protein_coding	nondeg
ENSG00000035141	0.043072597	0.544191454	FAM136A	protein_coding	nondeg
ENSG00000035403	-0.091847358	0.197643873	VCL	protein_coding	nondeg
ENSG00000035499	0.646067099	0.01362955	DEPDC1B	protein_coding	deg
ENSG00000035664	-0.119591995	0.138678588	DAPK2	protein_coding	nondeg
ENSG00000035681	0.055881049	0.341222538	NSMAF	protein_coding	nondeg
ENSG00000035687	-0.01469793	0.867220547	ADSS2	protein_coding	nondeg
ENSG00000035720	0.615437745	0.006395169	STAP1	protein_coding	deg
ENSG00000035862	-0.075979059	0.333494561	TIMP2	protein_coding	nondeg
ENSG00000035928	0.005283426	0.95762175	RFC1	protein_coding	nondeg
ENSG00000036054	0.00109707	0.991409196	TBC1D23	protein_coding	nondeg
ENSG00000036257	-0.021617847	0.789981664	CUL3	protein_coding	nondeg
ENSG00000036448	-0.786603033	0.007539106	MYOM2	protein_coding	deg
ENSG00000036530	-0.044694504	0.58817506	CYP46A1	protein_coding	nondeg
ENSG00000036549	-0.002693122	0.978442241	ZZZ3	protein_coding	nondeg
ENSG00000036565	-0.134109815	0.320573626	SLC18A1	protein_coding	nondeg
ENSG00000036672	-0.398249189	0.028541166	USP2	protein_coding	nondeg
ENSG00000036828	-0.104299388	0.395249317	CASR	protein_coding	nondeg
ENSG00000037042	-0.033866516	0.651089388	TUBG2	protein_coding	nondeg
ENSG00000037241	0.051922127	0.491227768	RPL26L1	protein_coding	nondeg
ENSG00000037280	-0.033891639	0.675607165	FLT4	protein_coding	nondeg
ENSG00000037474	0.004151398	0.964560575	NSUN2	protein_coding	nondeg
ENSG00000037637	-0.015714933	0.825061543	FBXO42	protein_coding	nondeg
ENSG00000037749	-0.00250028	0.98014144	MFAP3	protein_coding	nondeg
ENSG00000037757	0.021858203	0.789122564	MRI1	protein_coding	nondeg
ENSG00000037897	0.056423437	0.436657119	METTL1	protein_coding	nondeg
ENSG00000038002	0.00083716	0.993615218	AGA	protein_coding	nondeg
ENSG00000038210	0.036925095	0.61434871	PI4K2B	protein_coding	nondeg
ENSG00000038219	-0.057981342	0.444389804	BOD1L1	protein_coding	nondeg
ENSG00000038274	0.0793234	0.154610254	MAT2B	protein_coding	nondeg
ENSG00000038295	-0.004345501	0.964596425	TLL1	protein_coding	nondeg
ENSG00000038358	0.052571457	0.359131832	EDC4	protein_coding	nondeg
ENSG00000038382	0.007963439	0.934310118	TRIO	protein_coding	nondeg
ENSG00000038427	-0.017933276	0.833983343	VCAN	protein_coding	nondeg
ENSG00000038532	-0.017967242	0.829803475	CLEC16A	protein_coding	nondeg
ENSG00000038945	0.256793921	0.069408702	MSR1	protein_coding	nondeg
ENSG00000039068	-0.100796166	0.195871081	CDH1	protein_coding	nondeg
ENSG00000039123	-0.012926594	0.887031165	MTREX	protein_coding	nondeg
ENSG00000039139	-0.154287205	0.237926754	DNAH5	protein_coding	nondeg
ENSG00000039319	-0.029530452	0.702358061	ZFYVE16	protein_coding	nondeg
ENSG00000039523	0.017225473	0.840749549	RIPOR1	protein_coding	nondeg
ENSG00000039537	-0.045651116	0.596885826	C6	protein_coding	nondeg
ENSG00000039560	-0.126963315	0.139994431	RAI14	protein_coding	nondeg
ENSG00000039600	0.003753297	0.973757828	SOX30	protein_coding	nondeg
ENSG00000039650	0.039640968	0.585131315	PNKP	protein_coding	nondeg
ENSG00000040199	0.022295303	0.779893798	PHLPP2	protein_coding	nondeg
ENSG00000040275	-0.018691865	0.82485709	SPDL1	protein_coding	nondeg
ENSG00000040341	-0.055479744	0.419952454	STAU2	protein_coding	nondeg
ENSG00000040487	0.025182018	0.74956338	SLC66A1	protein_coding	nondeg
ENSG00000040531	-0.016188856	0.844992384	CTNS	protein_coding	nondeg
ENSG00000040608	-0.045526389	0.572354289	RTN4R	protein_coding	nondeg
ENSG00000040633	0.075952109	0.213933342	PHF23	protein_coding	nondeg
ENSG00000040731	-0.261096371	0.160545214	CDH10	protein_coding	nondeg
ENSG00000040933	0.201725644	0.034075034	INPP4A	protein_coding	nondeg
ENSG00000041353	-0.048879962	0.520594406	RAB27B	protein_coding	nondeg
ENSG00000041357	0.024994914	0.749649167	PSMA4	protein_coding	nondeg
ENSG00000041515	-0.169674641	0.185933379	MYO16	protein_coding	nondeg
ENSG00000041802	0.011018065	0.900257643	LSG1	protein_coding	nondeg
ENSG00000041880	0.023374492	0.771266047	PARP3	protein_coding	nondeg
ENSG00000041982	0.001232523	0.990000918	TNC	protein_coding	nondeg
ENSG00000041988	0.081317237	0.249139476	THAP3	protein_coding	nondeg
ENSG00000042062	0.012702859	0.890346796	RIPOR3	protein_coding	nondeg
ENSG00000042088	0.10113331	0.089963524	TDP1	protein_coding	nondeg
ENSG00000042286	-0.024656046	0.759176871	AIFM2	protein_coding	nondeg
ENSG00000042317	-0.015957266	0.85396243	SPATA7	protein_coding	nondeg
ENSG00000042429	0.029351872	0.700826591	MED17	protein_coding	nondeg
ENSG00000042445	-0.029005016	0.704076346	RETSAT	protein_coding	nondeg
ENSG00000042493	0.086946279	0.313234033	CAPG	protein_coding	nondeg
ENSG00000042753	0.027524428	0.725179637	AP2S1	protein_coding	nondeg
ENSG00000042781	-0.390907573	0.05869816	USH2A	protein_coding	nondeg
ENSG00000042813	0.043743908	0.669803722	ZPBP	protein_coding	nondeg
ENSG00000042832	-0.248163068	0.087108132	TG	protein_coding	nondeg
ENSG00000042980	0.04226855	0.566301725	ADAM28	protein_coding	nondeg
ENSG00000043039	-0.045698489	0.542948213	BARX2	protein_coding	nondeg
ENSG00000043093	-0.025835966	0.746246297	DCUN1D1	protein_coding	nondeg
ENSG00000043143	0.04404111	0.510899311	JADE2	protein_coding	nondeg
ENSG00000043462	0.645230714	0.000476885	LCP2	protein_coding	deg
ENSG00000043514	-0.007117428	0.934885383	TRIT1	protein_coding	nondeg
ENSG00000044090	-0.041552612	0.54880096	CUL7	protein_coding	nondeg
ENSG00000044115	-0.049994435	0.465607945	CTNNA1	protein_coding	nondeg
ENSG00000044446	-0.082897737	0.117107151	PHKA2	protein_coding	nondeg
ENSG00000044459	-0.085211335	0.299679054	CNTLN	protein_coding	nondeg
ENSG00000044524	-0.054639517	0.467699461	EPHA3	protein_coding	nondeg
ENSG00000044574	-0.003473811	0.972058945	HSPA5	protein_coding	nondeg
ENSG00000046604	-0.099222826	0.220151111	DSG2	protein_coding	nondeg
ENSG00000046647	-0.01199619	0.89352066	GEMIN8	protein_coding	nondeg
ENSG00000046651	0.017566709	0.835777926	OFD1	protein_coding	nondeg
ENSG00000046653	-0.037641605	0.620964244	GPM6B	protein_coding	nondeg
ENSG00000046889	-0.225759734	0.067200734	PREX2	protein_coding	nondeg
ENSG00000047056	0.075753359	0.149086984	WDR37	protein_coding	nondeg
ENSG00000047188	-0.016335853	0.849456945	YTHDC2	protein_coding	nondeg
ENSG00000047230	-0.062295131	0.327823965	CTPS2	protein_coding	nondeg
ENSG00000047249	-0.007195203	0.93778129	ATP6V1H	protein_coding	nondeg
ENSG00000047315	-0.010169892	0.913148451	POLR2B	protein_coding	nondeg
ENSG00000047346	0.010388105	0.911594583	ATOSA	protein_coding	nondeg
ENSG00000047365	0.072227156	0.315844651	ARAP2	protein_coding	nondeg
ENSG00000047410	-0.038955912	0.609333989	TPR	protein_coding	nondeg
ENSG00000047457	-0.043433477	0.620923976	CP	protein_coding	nondeg
ENSG00000047578	-0.118096112	0.03994669	KATNIP	protein_coding	nondeg
ENSG00000047579	0.000677612	0.994694215	DTNBP1	protein_coding	nondeg
ENSG00000047597	-0.03539674	0.630087858	XK	protein_coding	nondeg
ENSG00000047617	-0.086282369	0.321141831	ANO2	protein_coding	nondeg
ENSG00000047621	0.053891293	0.422149265	C12orf4	protein_coding	nondeg
ENSG00000047634	-0.057768926	0.444654121	SCML1	protein_coding	nondeg
ENSG00000047644	0.002835764	0.976572825	WWC3	protein_coding	nondeg
ENSG00000047648	-0.196612637	0.068475689	ARHGAP6	protein_coding	nondeg
ENSG00000047662	-0.463340133	0.047166534	FAM184B	protein_coding	nondeg
ENSG00000047849	-0.111994433	0.108151835	MAP4	protein_coding	nondeg
ENSG00000047932	-0.020061882	0.808596696	GOPC	protein_coding	nondeg
ENSG00000047936	-0.128541081	0.330094937	ROS1	protein_coding	nondeg
ENSG00000048028	-0.006542946	0.945661421	USP28	protein_coding	nondeg
ENSG00000048052	0.071971675	0.302641648	HDAC9	protein_coding	nondeg
ENSG00000048140	0.045656415	0.531541977	TSPAN17	protein_coding	nondeg
ENSG00000048162	0.006791824	0.944648044	NOP16	protein_coding	nondeg
ENSG00000048342	-0.101521831	0.198216558	CC2D2A	protein_coding	nondeg
ENSG00000048392	-0.019061071	0.820496595	RRM2B	protein_coding	nondeg
ENSG00000048405	0.009657597	0.916553676	ZNF800	protein_coding	nondeg
ENSG00000048462	0.027195663	0.740434775	TNFRSF17	protein_coding	nondeg
ENSG00000048471	0.029833624	0.694091889	SNX29	protein_coding	nondeg
ENSG00000048540	-0.263822954	0.061854452	LMO3	protein_coding	nondeg
ENSG00000048544	0.008557462	0.926923446	MRPS10	protein_coding	nondeg
ENSG00000048649	-0.050481036	0.492266226	RSF1	protein_coding	nondeg
ENSG00000048707	-0.084800057	0.203919172	VPS13D	protein_coding	nondeg
ENSG00000048740	0.035196011	0.638815324	CELF2	protein_coding	nondeg
ENSG00000048828	-0.070052691	0.244335203	FAM120A	protein_coding	nondeg
ENSG00000048991	-0.001913757	0.985208261	R3HDM1	protein_coding	nondeg
ENSG00000049089	0.028583566	0.714713272	COL9A2	protein_coding	nondeg
ENSG00000049130	-0.068550503	0.367592432	KITLG	protein_coding	nondeg
ENSG00000049167	-0.072511406	0.302130864	ERCC8	protein_coding	nondeg
ENSG00000049192	0.017294649	0.847218017	ADAMTS6	protein_coding	nondeg
ENSG00000049239	-0.03153889	0.673308857	H6PD	protein_coding	nondeg
ENSG00000049245	0.002674665	0.978552984	VAMP3	protein_coding	nondeg
ENSG00000049246	-0.00379737	0.969642606	PER3	protein_coding	nondeg
ENSG00000049247	0.154640135	0.273995022	UTS2	protein_coding	nondeg
ENSG00000049249	0.990259527	0.002706457	TNFRSF9	protein_coding	deg
ENSG00000049283	-0.080236266	0.292412856	EPN3	protein_coding	nondeg
ENSG00000049323	-0.080306699	0.269384572	LTBP1	protein_coding	nondeg
ENSG00000049449	-0.001775923	0.986200583	RCN1	protein_coding	nondeg
ENSG00000049540	-0.07644486	0.341000831	ELN	protein_coding	nondeg
ENSG00000049541	0.040576331	0.563884912	RFC2	protein_coding	nondeg
ENSG00000049618	-0.046243853	0.488030194	ARID1B	protein_coding	nondeg
ENSG00000049656	0.029803432	0.698830806	CLPTM1L	protein_coding	nondeg
ENSG00000049759	-0.06744321	0.335147133	NEDD4L	protein_coding	nondeg
ENSG00000049768	0.117538142	0.317186225	FOXP3	protein_coding	nondeg
ENSG00000049769	0.041121426	0.5893337	PPP1R3F	protein_coding	nondeg
ENSG00000049860	0.000650226	0.994839842	HEXB	protein_coding	nondeg
ENSG00000049883	-0.100844812	0.185911059	PTCD2	protein_coding	nondeg
ENSG00000050030	-0.136216415	0.151939557	NEXMIF	protein_coding	nondeg
ENSG00000050130	0.007261327	0.940364694	JKAMP	protein_coding	nondeg
ENSG00000050165	-0.036928757	0.622217873	DKK3	protein_coding	nondeg
ENSG00000050327	-0.219046528	0.031901397	ARHGEF5	protein_coding	nondeg
ENSG00000050344	0.365807898	0.002500816	NFE2L3	protein_coding	nondeg
ENSG00000050393	-0.013234632	0.870056469	MCUR1	protein_coding	nondeg
ENSG00000050405	-0.039232082	0.592550589	LIMA1	protein_coding	nondeg
ENSG00000050426	-0.006181016	0.948827093	LETMD1	protein_coding	nondeg
ENSG00000050438	-0.125506584	0.188940026	SLC4A8	protein_coding	nondeg
ENSG00000050555	-0.106413925	0.30744335	LAMC3	protein_coding	nondeg
ENSG00000050628	-0.015919957	0.854149623	PTGER3	protein_coding	nondeg
ENSG00000050730	0.05418269	0.570807968	TNIP3	protein_coding	nondeg
ENSG00000050748	-0.042144429	0.518688912	MAPK9	protein_coding	nondeg
ENSG00000050767	-0.013653613	0.880680959	COL23A1	protein_coding	nondeg
ENSG00000050820	-0.029385682	0.696992077	BCAR1	protein_coding	nondeg
ENSG00000051009	0.033870785	0.637848873	FHIP1B	protein_coding	nondeg
ENSG00000051108	0.118057532	0.150596806	HERPUD1	protein_coding	nondeg
ENSG00000051128	0.0106267	0.909033755	HOMER3	protein_coding	nondeg
ENSG00000051180	-0.034157633	0.681226383	RAD51	protein_coding	nondeg
ENSG00000051341	0.076852081	0.417071409	POLQ	protein_coding	nondeg
ENSG00000051382	-0.040460001	0.571930184	PIK3CB	protein_coding	nondeg
ENSG00000051523	0.146725925	0.182586762	CYBA	protein_coding	nondeg
ENSG00000051596	0.063752987	0.382863878	THOC3	protein_coding	nondeg
ENSG00000051620	0.000294713	0.997666456	HEBP2	protein_coding	nondeg
ENSG00000051825	0.02255238	0.77366776	MPHOSPH9	protein_coding	nondeg
ENSG00000052126	-0.134069611	0.099598635	PLEKHA5	protein_coding	nondeg
ENSG00000052344	-0.024056752	0.76736601	PRSS8	protein_coding	nondeg
ENSG00000052723	-0.020658048	0.800502651	SIKE1	protein_coding	nondeg
ENSG00000052749	0.026804776	0.725059199	RRP12	protein_coding	nondeg
ENSG00000052795	-0.034086402	0.641257388	FNIP2	protein_coding	nondeg
ENSG00000052802	-0.046499704	0.534105955	MSMO1	protein_coding	nondeg
ENSG00000052841	-0.025943435	0.743924593	TTC17	protein_coding	nondeg
ENSG00000052850	-0.185564778	0.114215795	ALX4	protein_coding	nondeg
ENSG00000053108	-0.193355123	0.168886563	FSTL4	protein_coding	nondeg
ENSG00000053254	-0.010809644	0.904111284	FOXN3	protein_coding	nondeg
ENSG00000053328	-0.032898636	0.677964669	METTL24	protein_coding	nondeg
ENSG00000053371	0.004767347	0.961671931	AKR7A2	protein_coding	nondeg
ENSG00000053372	0.049071157	0.464405093	MRTO4	protein_coding	nondeg
ENSG00000053438	-0.2686241	0.088548525	NNAT	protein_coding	nondeg
ENSG00000053501	0.005777775	0.952400733	USE1	protein_coding	nondeg
ENSG00000053524	-0.023375066	0.778007417	MCF2L2	protein_coding	nondeg
ENSG00000053702	-0.037422064	0.637848873	NRIP2	protein_coding	nondeg
ENSG00000053747	-0.085176344	0.272515362	LAMA3	protein_coding	nondeg
ENSG00000053770	-0.02224576	0.779925873	AP5M1	protein_coding	nondeg
ENSG00000053900	0.032310921	0.646705142	ANAPC4	protein_coding	nondeg
ENSG00000053918	-0.031934666	0.676407362	KCNQ1	protein_coding	nondeg
ENSG00000054116	0.0331448	0.654830454	TRAPPC3	protein_coding	nondeg
ENSG00000054118	-0.030362326	0.677636627	THRAP3	protein_coding	nondeg
ENSG00000054148	0.021815397	0.790130494	PHPT1	protein_coding	nondeg
ENSG00000054179	-0.16026082	0.119369268	ENTPD2	protein_coding	nondeg
ENSG00000054219	0.038672109	0.607141401	LY75	protein_coding	nondeg
ENSG00000054267	-0.008989125	0.924471481	ARID4B	protein_coding	nondeg
ENSG00000054277	0.026975276	0.740112371	OPN3	protein_coding	nondeg
ENSG00000054282	0.042860784	0.555760791	SDCCAG8	protein_coding	nondeg
ENSG00000054356	-0.05382853	0.618878302	PTPRN	protein_coding	nondeg
ENSG00000054392	-0.034889254	0.62739315	HHAT	protein_coding	nondeg
ENSG00000054523	-0.130301153	0.062778563	KIF1B	protein_coding	nondeg
ENSG00000054598	-0.050586033	0.501534531	FOXC1	protein_coding	nondeg
ENSG00000054611	0.045455264	0.492632343	TBC1D22A	protein_coding	nondeg
ENSG00000054654	-0.061920953	0.400141168	SYNE2	protein_coding	nondeg
ENSG00000054690	-0.079201627	0.33010436	PLEKHH1	protein_coding	nondeg
ENSG00000054793	-0.073860674	0.274487796	ATP9A	protein_coding	nondeg
ENSG00000054803	0.013276125	0.912459883	CBLN4	protein_coding	nondeg
ENSG00000054938	-0.080772979	0.481122559	CHRDL2	protein_coding	nondeg
ENSG00000054965	-0.072063494	0.234865931	FAM168A	protein_coding	nondeg
ENSG00000054967	0.834220533	0.000206285	RELT	protein_coding	deg
ENSG00000054983	-0.026584165	0.724268388	GALC	protein_coding	nondeg
ENSG00000055044	0.092165913	0.148550065	NOP58	protein_coding	nondeg
ENSG00000055070	0.021817909	0.768698356	SZRD1	protein_coding	nondeg
ENSG00000055118	-0.03325146	0.673417294	KCNH2	protein_coding	nondeg
ENSG00000055130	0.034691796	0.603494739	CUL1	protein_coding	nondeg
ENSG00000055147	0.021743314	0.777240111	FAM114A2	protein_coding	nondeg
ENSG00000055163	0.691537102	1.57377492992809e-05	CYFIP2	protein_coding	deg
ENSG00000055208	-0.020506881	0.803781714	TAB2	protein_coding	nondeg
ENSG00000055211	-0.035986436	0.622513429	GINM1	protein_coding	nondeg
ENSG00000055332	0.062407972	0.419698684	EIF2AK2	protein_coding	nondeg
ENSG00000055483	0.008591454	0.925910715	USP36	protein_coding	nondeg
ENSG00000055609	-0.068293899	0.324000167	KMT2C	protein_coding	nondeg
ENSG00000055732	0.004365644	0.964560575	MCOLN3	protein_coding	nondeg
ENSG00000055813	-0.096993016	0.317033868	CCDC85A	protein_coding	nondeg
ENSG00000055917	-0.042648465	0.491846339	PUM2	protein_coding	nondeg
ENSG00000055950	-0.009273661	0.921315335	MRPL43	protein_coding	nondeg
ENSG00000055955	-0.089736262	0.412373149	ITIH4	protein_coding	nondeg
ENSG00000055957	0.000709079	0.99542204	ITIH1	protein_coding	nondeg
ENSG00000056050	-0.011169301	0.903564394	HPF1	protein_coding	nondeg
ENSG00000056097	-0.036254343	0.62435695	ZFR	protein_coding	nondeg
ENSG00000056277	-0.060197736	0.439182027	ZNF280C	protein_coding	nondeg
ENSG00000056291	-0.010676976	0.919570306	NPFFR2	protein_coding	nondeg
ENSG00000056487	-0.153133936	0.252783228	PHF21B	protein_coding	nondeg
ENSG00000056558	0.870938237	1.51607769122895e-06	TRAF1	protein_coding	deg
ENSG00000056586	0.02376727	0.756623246	RC3H2	protein_coding	nondeg
ENSG00000056736	-0.039640683	0.603455972	IL17RB	protein_coding	nondeg
ENSG00000056972	-0.058692037	0.351110512	TRAF3IP2	protein_coding	nondeg
ENSG00000056998	-0.200639373	0.04980465	GYG2	protein_coding	nondeg
ENSG00000057019	-0.091081614	0.196957303	DCBLD2	protein_coding	nondeg
ENSG00000057149	-0.011210369	0.902017763	SERPINB3	protein_coding	nondeg
ENSG00000057252	-0.018762292	0.82374123	SOAT1	protein_coding	nondeg
ENSG00000057294	-0.028621015	0.712685873	PKP2	protein_coding	nondeg
ENSG00000057468	0.007167084	0.943722246	MSH4	protein_coding	nondeg
ENSG00000057593	-0.191398992	0.187932816	F7	protein_coding	nondeg
ENSG00000057608	0.019940688	0.806305525	GDI2	protein_coding	nondeg
ENSG00000057657	0.064219734	0.428863144	PRDM1	protein_coding	nondeg
ENSG00000057663	0.066428963	0.275072998	ATG5	protein_coding	nondeg
ENSG00000057704	0.026480382	0.739416069	TMCC3	protein_coding	nondeg
ENSG00000057757	0.047760788	0.485103544	PITHD1	protein_coding	nondeg
ENSG00000057935	-0.059212061	0.257246473	MTA3	protein_coding	nondeg
ENSG00000058056	-0.222404206	0.05292368	USP13	protein_coding	nondeg
ENSG00000058063	-0.025798935	0.746895569	ATP11B	protein_coding	nondeg
ENSG00000058085	-0.022579852	0.781911763	LAMC2	protein_coding	nondeg
ENSG00000058091	0.154358555	0.046611154	CDK14	protein_coding	nondeg
ENSG00000058262	0.002530519	0.98014144	SEC61A1	protein_coding	nondeg
ENSG00000058272	-0.066638648	0.38410773	PPP1R12A	protein_coding	nondeg
ENSG00000058335	0.028021092	0.74956338	RASGRF1	protein_coding	nondeg
ENSG00000058404	-1.013285427	0.001817137	CAMK2B	protein_coding	deg
ENSG00000058453	-0.026110077	0.742158749	CROCC	protein_coding	nondeg
ENSG00000058600	0.03412151	0.589010332	POLR3E	protein_coding	nondeg
ENSG00000058668	0.014903322	0.866399895	ATP2B4	protein_coding	nondeg
ENSG00000058673	-0.123008468	0.2496136	ZC3H11A	protein_coding	nondeg
ENSG00000058729	0.034380725	0.645988038	RIOK2	protein_coding	nondeg
ENSG00000058799	0.00937299	0.920548161	YIPF1	protein_coding	nondeg
ENSG00000058804	-0.003353736	0.972537161	NDC1	protein_coding	nondeg
ENSG00000058866	-0.044594658	0.551593416	DGKG	protein_coding	nondeg
ENSG00000059122	-0.018337344	0.828624041	FLYWCH1	protein_coding	nondeg
ENSG00000059145	0.033479728	0.637827749	UNKL	protein_coding	nondeg
ENSG00000059377	0.103722175	0.235488748	TBXAS1	protein_coding	nondeg
ENSG00000059378	0.631695736	1.2467886575458e-07	PARP12	protein_coding	deg
ENSG00000059573	-0.027244789	0.72814313	ALDH18A1	protein_coding	nondeg
ENSG00000059588	-0.020282717	0.797044644	TARBP1	protein_coding	nondeg
ENSG00000059691	-0.021712658	0.784544263	GATB	protein_coding	nondeg
ENSG00000059728	-0.370116139	0.00658963	MXD1	protein_coding	nondeg
ENSG00000059758	0.089042014	0.125455825	CDK17	protein_coding	nondeg
ENSG00000059769	0.016186216	0.851977862	DNAJC25	protein_coding	nondeg
ENSG00000059804	0.509075287	0.001166973	SLC2A3	protein_coding	nondeg
ENSG00000059915	-0.00163516	0.986826294	PSD	protein_coding	nondeg
ENSG00000060069	0.047835301	0.419952454	CTDP1	protein_coding	nondeg
ENSG00000060138	-0.053682052	0.418462809	YBX3	protein_coding	nondeg
ENSG00000060140	-0.020955223	0.798131176	STYK1	protein_coding	nondeg
ENSG00000060237	-0.031376012	0.680329165	WNK1	protein_coding	nondeg
ENSG00000060339	-0.023059538	0.776292134	CCAR1	protein_coding	nondeg
ENSG00000060491	0.206167701	0.004638696	OGFR	protein_coding	nondeg
ENSG00000060558	-0.012929108	0.886702203	GNA15	protein_coding	nondeg
ENSG00000060642	-0.033074308	0.645594059	PIGV	protein_coding	nondeg
ENSG00000060656	-0.085373097	0.279742539	PTPRU	protein_coding	nondeg
ENSG00000060688	0.046591444	0.491982266	SNRNP40	protein_coding	nondeg
ENSG00000060709	-0.043486602	0.645689756	RIMBP2	protein_coding	nondeg
ENSG00000060718	-0.323150619	0.067354584	COL11A1	protein_coding	nondeg
ENSG00000060749	-0.072242182	0.339467744	QSER1	protein_coding	nondeg
ENSG00000060762	-0.014282003	0.872384536	MPC1	protein_coding	nondeg
ENSG00000060971	-0.032953201	0.664933826	ACAA1	protein_coding	nondeg
ENSG00000060982	-0.023487138	0.7724358	BCAT1	protein_coding	nondeg
ENSG00000061273	0.013544335	0.880347206	HDAC7	protein_coding	nondeg
ENSG00000061337	-0.039443592	0.644284702	LZTS1	protein_coding	nondeg
ENSG00000061455	-0.102500934	0.328085607	PRDM6	protein_coding	nondeg
ENSG00000061656	0.070003955	0.423986651	SPAG4	protein_coding	nondeg
ENSG00000061676	-0.101572317	0.204511205	NCKAP1	protein_coding	nondeg
ENSG00000061794	0.005586901	0.954320956	MRPS35	protein_coding	nondeg
ENSG00000061918	-0.035399229	0.639231057	GUCY1B1	protein_coding	nondeg
ENSG00000061936	-0.02209307	0.781375829	SFSWAP	protein_coding	nondeg
ENSG00000061938	0.020044655	0.808599871	TNK2	protein_coding	nondeg
ENSG00000061987	-0.054912043	0.425444092	MON2	protein_coding	nondeg
ENSG00000062038	-0.065213232	0.393283426	CDH3	protein_coding	nondeg
ENSG00000062096	0.002233127	0.984097684	ARSF	protein_coding	nondeg
ENSG00000062194	0.047933714	0.481897413	GPBP1	protein_coding	nondeg
ENSG00000062282	-0.03240058	0.704044074	DGAT2	protein_coding	nondeg
ENSG00000062370	-0.055000367	0.469082275	ZNF112	protein_coding	nondeg
ENSG00000062485	-0.171054103	0.004789122	CS	protein_coding	nondeg
ENSG00000062524	0.0081098	0.932473195	LTK	protein_coding	nondeg
ENSG00000062582	-0.041980847	0.694091889	MRPS24	protein_coding	nondeg
ENSG00000062598	-0.049724206	0.37868749	ELMO2	protein_coding	nondeg
ENSG00000062650	-0.004368391	0.96436381	WAPL	protein_coding	nondeg
ENSG00000062716	0.088737432	0.149750888	VMP1	protein_coding	nondeg
ENSG00000062725	-0.028034914	0.704757385	APPBP2	protein_coding	nondeg
ENSG00000062822	0.055417531	0.437620453	POLD1	protein_coding	nondeg
ENSG00000063015	-0.034456148	0.729818885	SEZ6	protein_coding	nondeg
ENSG00000063046	-0.02575139	0.742420364	EIF4B	protein_coding	nondeg
ENSG00000063127	-0.041881015	0.609003623	SLC6A16	protein_coding	nondeg
ENSG00000063169	-0.138703201	0.177328921	BICRA	protein_coding	nondeg
ENSG00000063176	-0.03412689	0.645027322	SPHK2	protein_coding	nondeg
ENSG00000063177	-0.019882206	0.813283019	RPL18	protein_coding	nondeg
ENSG00000063180	-0.103776202	0.192079207	CA11	protein_coding	nondeg
ENSG00000063241	0.020755347	0.800502651	ISOC2	protein_coding	nondeg
ENSG00000063244	0.020764977	0.785250525	U2AF2	protein_coding	nondeg
ENSG00000063245	-0.019128154	0.819467407	EPN1	protein_coding	nondeg
ENSG00000063322	0.024100093	0.720619436	MED29	protein_coding	nondeg
ENSG00000063438	-0.014368805	0.900239757	AHRR	protein_coding	nondeg
ENSG00000063587	0.023637506	0.767396081	ZNF275	protein_coding	nondeg
ENSG00000063601	0.008088972	0.926366521	MTMR1	protein_coding	nondeg
ENSG00000063660	-0.112604162	0.170475485	GPC1	protein_coding	nondeg
ENSG00000063761	-0.066087716	0.337861984	ADCK1	protein_coding	nondeg
ENSG00000063854	0.022419696	0.782284357	HAGH	protein_coding	nondeg
ENSG00000063978	0.139992901	0.003806188	RNF4	protein_coding	nondeg
ENSG00000064012	0.336167632	0.001058332	CASP8	protein_coding	nondeg
ENSG00000064042	-0.041441856	0.592864361	LIMCH1	protein_coding	nondeg
ENSG00000064102	0.027569071	0.715335469	INTS13	protein_coding	nondeg
ENSG00000064115	0.005108947	0.958825718	TM7SF3	protein_coding	nondeg
ENSG00000064195	-0.220142557	0.163661357	DLX3	protein_coding	nondeg
ENSG00000064199	-0.04484578	0.582309107	SPA17	protein_coding	nondeg
ENSG00000064201	0.541727102	0.016910892	TSPAN32	protein_coding	nondeg
ENSG00000064205	-0.014250314	0.880042988	CCN5	protein_coding	nondeg
ENSG00000064218	-0.069457799	0.472077191	DMRT3	protein_coding	nondeg
ENSG00000064225	-0.064481575	0.344748375	ST3GAL6	protein_coding	nondeg
ENSG00000064270	-0.049042614	0.51628717	ATP2C2	protein_coding	nondeg
ENSG00000064300	-0.082950615	0.331764212	NGFR	protein_coding	nondeg
ENSG00000064309	-0.01160286	0.898500633	CDON	protein_coding	nondeg
ENSG00000064313	-0.011203745	0.903166388	TAF2	protein_coding	nondeg
ENSG00000064393	-0.065282636	0.392026803	HIPK2	protein_coding	nondeg
ENSG00000064419	0.005615106	0.93778129	TNPO3	protein_coding	nondeg
ENSG00000064490	0.029981297	0.695250596	RFXANK	protein_coding	nondeg
ENSG00000064545	-0.018018896	0.829518602	TMEM161A	protein_coding	nondeg
ENSG00000064547	-0.024551967	0.758588956	LPAR2	protein_coding	nondeg
ENSG00000064601	0.033854742	0.61185898	CTSA	protein_coding	nondeg
ENSG00000064607	0.001180147	0.989847572	SUGP2	protein_coding	nondeg
ENSG00000064651	-0.071528832	0.366680133	SLC12A2	protein_coding	nondeg
ENSG00000064652	0.053700151	0.377537538	SNX24	protein_coding	nondeg
ENSG00000064655	-0.106419556	0.16506636	EYA2	protein_coding	nondeg
ENSG00000064666	0.020224394	0.800766147	CNN2	protein_coding	nondeg
ENSG00000064687	0.001268887	0.989847572	ABCA7	protein_coding	nondeg
ENSG00000064692	-0.060722868	0.485103544	SNCAIP	protein_coding	nondeg
ENSG00000064703	0.031282842	0.66110912	DDX20	protein_coding	nondeg
ENSG00000064726	0.045294064	0.458059383	BTBD1	protein_coding	nondeg
ENSG00000064763	0.116721681	0.167517341	FAR2	protein_coding	nondeg
ENSG00000064787	-0.044775079	0.561588332	BCAS1	protein_coding	nondeg
ENSG00000064886	0.002000103	0.984122046	CHI3L2	protein_coding	nondeg
ENSG00000064932	0.089660349	0.164168516	SBNO2	protein_coding	nondeg
ENSG00000064933	0.005148064	0.95762175	PMS1	protein_coding	nondeg
ENSG00000064961	0.008746838	0.926495357	HMG20B	protein_coding	nondeg
ENSG00000064989	-0.025304228	0.756230655	CALCRL	protein_coding	nondeg
ENSG00000064995	0.055625592	0.403009982	TAF11	protein_coding	nondeg
ENSG00000064999	-0.053705422	0.376738684	ANKS1A	protein_coding	nondeg
ENSG00000065000	-0.014531197	0.866399895	AP3D1	protein_coding	nondeg
ENSG00000065029	0.044057549	0.489715481	ZNF76	protein_coding	nondeg
ENSG00000065054	-0.005999205	0.95059818	SLC9A3R2	protein_coding	nondeg
ENSG00000065057	0.024013103	0.766213407	NTHL1	protein_coding	nondeg
ENSG00000065060	-0.017470529	0.83453294	BLTP3A	protein_coding	nondeg
ENSG00000065135	0.004888687	0.957912829	GNAI3	protein_coding	nondeg
ENSG00000065150	-0.053459633	0.366077753	IPO5	protein_coding	nondeg
ENSG00000065154	0.009217525	0.921315335	OAT	protein_coding	nondeg
ENSG00000065183	-0.022263458	0.778388221	WDR3	protein_coding	nondeg
ENSG00000065243	-0.054349066	0.458907929	PKN2	protein_coding	nondeg
ENSG00000065268	0.005271913	0.95762175	WDR18	protein_coding	nondeg
ENSG00000065308	0.063490652	0.387632396	TRAM2	protein_coding	nondeg
ENSG00000065320	-0.15648263	0.099983565	NTN1	protein_coding	nondeg
ENSG00000065325	-0.157257747	0.275483407	GLP2R	protein_coding	nondeg
ENSG00000065328	0.178733747	0.210815966	MCM10	protein_coding	nondeg
ENSG00000065357	0.027822244	0.707930434	DGKA	protein_coding	nondeg
ENSG00000065361	-0.053193841	0.452561301	ERBB3	protein_coding	nondeg
ENSG00000065371	0.041545075	0.609880459	ROPN1	protein_coding	nondeg
ENSG00000065413	0.574567503	2.7638748973761e-05	ANKRD44	protein_coding	nondeg
ENSG00000065427	0.049027512	0.462314498	KARS1	protein_coding	nondeg
ENSG00000065457	0.027378592	0.697010171	ADAT1	protein_coding	nondeg
ENSG00000065485	-0.00416555	0.965272696	PDIA5	protein_coding	nondeg
ENSG00000065491	-0.030491576	0.682463025	TBC1D22B	protein_coding	nondeg
ENSG00000065518	-0.000828943	0.993615218	NDUFB4	protein_coding	nondeg
ENSG00000065526	-0.064326112	0.385736999	SPEN	protein_coding	nondeg
ENSG00000065534	-0.103204361	0.210971357	MYLK	protein_coding	nondeg
ENSG00000065548	0.021359248	0.793488144	ZC3H15	protein_coding	nondeg
ENSG00000065559	0.01591953	0.846074923	MAP2K4	protein_coding	nondeg
ENSG00000065600	0.095908865	0.171670509	PACC1	protein_coding	nondeg
ENSG00000065609	-0.063091568	0.527400931	SNAP91	protein_coding	nondeg
ENSG00000065613	-0.111720355	0.197880369	SLK	protein_coding	nondeg
ENSG00000065615	0.058580249	0.354694329	CYB5R4	protein_coding	nondeg
ENSG00000065618	-0.139802005	0.138413722	COL17A1	protein_coding	nondeg
ENSG00000065621	-0.115550991	0.136038754	GSTO2	protein_coding	nondeg
ENSG00000065665	-0.01955311	0.815101002	SEC61A2	protein_coding	nondeg
ENSG00000065675	0.222773952	0.115828285	PRKCQ	protein_coding	nondeg
ENSG00000065717	-0.0515415	0.448078354	TLE2	protein_coding	nondeg
ENSG00000065802	-0.040986629	0.54939613	ASB1	protein_coding	nondeg
ENSG00000065809	-0.002520792	0.98014144	FAM107B	protein_coding	nondeg
ENSG00000065833	-0.00133495	0.988960503	ME1	protein_coding	nondeg
ENSG00000065882	0.066820088	0.318518141	TBC1D1	protein_coding	nondeg
ENSG00000065883	0.01326157	0.875497426	CDK13	protein_coding	nondeg
ENSG00000065911	0.052139498	0.46507503	MTHFD2	protein_coding	nondeg
ENSG00000065923	-0.011155775	0.902772176	SLC9A7	protein_coding	nondeg
ENSG00000065970	-0.069500083	0.300874925	FOXJ2	protein_coding	nondeg
ENSG00000065978	0.04923552	0.509694869	YBX1	protein_coding	nondeg
ENSG00000065989	-0.051821256	0.468680436	PDE4A	protein_coding	nondeg
ENSG00000066027	-0.00049679	0.995659867	PPP2R5A	protein_coding	nondeg
ENSG00000066032	-0.195614984	0.19177586	CTNNA2	protein_coding	nondeg
ENSG00000066044	-0.019048473	0.801687185	ELAVL1	protein_coding	nondeg
ENSG00000066056	-0.02423687	0.768091479	TIE1	protein_coding	nondeg
ENSG00000066084	-0.033749557	0.633094647	DIP2B	protein_coding	nondeg
ENSG00000066117	-0.01055462	0.897556656	SMARCD1	protein_coding	nondeg
ENSG00000066135	0.00036993	0.996599441	KDM4A	protein_coding	nondeg
ENSG00000066136	-0.012564614	0.883728442	NFYC	protein_coding	nondeg
ENSG00000066185	-0.210059768	0.093749728	ZMYND12	protein_coding	nondeg
ENSG00000066230	-0.042140959	0.6842765	SLC9A3	protein_coding	nondeg
ENSG00000066248	-0.110572088	0.283005706	NGEF	protein_coding	nondeg
ENSG00000066279	0.174514426	0.196431206	ASPM	protein_coding	nondeg
ENSG00000066294	0.585228683	0.002368019	CD84	protein_coding	deg
ENSG00000066322	0.017781771	0.833876762	ELOVL1	protein_coding	nondeg
ENSG00000066336	0.363912931	0.038860783	SPI1	protein_coding	nondeg
ENSG00000066379	0.022951286	0.779682033	POLR1H	protein_coding	nondeg
ENSG00000066382	-0.389379968	0.00187638	MPPED2	protein_coding	nondeg
ENSG00000066405	-0.064806918	0.550710854	CLDN18	protein_coding	nondeg
ENSG00000066422	-0.002274097	0.982592407	ZBTB11	protein_coding	nondeg
ENSG00000066427	-0.014826113	0.867176854	ATXN3	protein_coding	nondeg
ENSG00000066455	0.024565217	0.759169777	GOLGA5	protein_coding	nondeg
ENSG00000066468	-0.077570869	0.308314718	FGFR2	protein_coding	nondeg
ENSG00000066557	-0.00329298	0.973275857	LRRC40	protein_coding	nondeg
ENSG00000066583	0.005891446	0.951285537	ISOC1	protein_coding	nondeg
ENSG00000066629	-0.120169592	0.057798654	EML1	protein_coding	nondeg
ENSG00000066651	0.010971768	0.903155838	TRMT11	protein_coding	nondeg
ENSG00000066654	-0.001975605	0.984688734	THUMPD1	protein_coding	nondeg
ENSG00000066697	-0.005900031	0.95059818	MSANTD3	protein_coding	nondeg
ENSG00000066735	-0.151071512	0.181440919	KIF26A	protein_coding	nondeg
ENSG00000066739	-0.027844308	0.70949804	ATG2B	protein_coding	nondeg
ENSG00000066777	-0.04421427	0.53385555	ARFGEF1	protein_coding	nondeg
ENSG00000066827	0.104651602	0.136747446	ZFAT	protein_coding	nondeg
ENSG00000066855	0.021573685	0.789554932	MTFR1	protein_coding	nondeg
ENSG00000066923	-0.009097635	0.927302917	STAG3	protein_coding	nondeg
ENSG00000066926	-0.085842575	0.13360657	FECH	protein_coding	nondeg
ENSG00000066933	-0.048559184	0.489155169	MYO9A	protein_coding	nondeg
ENSG00000067057	-0.037668916	0.604169703	PFKP	protein_coding	nondeg
ENSG00000067064	-0.002292212	0.982288865	IDI1	protein_coding	nondeg
ENSG00000067066	0.316321799	0.001438506	SP100	protein_coding	nondeg
ENSG00000067082	0.050802824	0.466052014	KLF6	protein_coding	nondeg
ENSG00000067113	-0.000807122	0.993758736	PLPP1	protein_coding	nondeg
ENSG00000067141	-0.155525516	0.043561948	NEO1	protein_coding	nondeg
ENSG00000067167	0.013008443	0.886308536	TRAM1	protein_coding	nondeg
ENSG00000067177	-0.194767488	0.025085051	PHKA1	protein_coding	nondeg
ENSG00000067182	0.012577206	0.890097433	TNFRSF1A	protein_coding	nondeg
ENSG00000067191	-0.006822838	0.944392109	CACNB1	protein_coding	nondeg
ENSG00000067208	-0.04302282	0.533977445	EVI5	protein_coding	nondeg
ENSG00000067221	-0.043902475	0.545067581	STOML1	protein_coding	nondeg
ENSG00000067225	-0.040505805	0.570865311	PKM	protein_coding	nondeg
ENSG00000067248	-0.060989202	0.376031674	DHX29	protein_coding	nondeg
ENSG00000067334	0.001268082	0.989847572	DNTTIP2	protein_coding	nondeg
ENSG00000067365	0.009646213	0.918561874	METTL22	protein_coding	nondeg
ENSG00000067369	-0.033975564	0.634952702	TP53BP1	protein_coding	nondeg
ENSG00000067445	-0.058491757	0.454252963	TRO	protein_coding	nondeg
ENSG00000067533	-0.079031133	0.285494754	RRP15	protein_coding	nondeg
ENSG00000067560	-0.008393503	0.929407299	RHOA	protein_coding	nondeg
ENSG00000067596	-0.010336354	0.891991211	DHX8	protein_coding	nondeg
ENSG00000067606	-0.030241255	0.683543509	PRKCZ	protein_coding	nondeg
ENSG00000067704	-0.031527784	0.661321074	IARS2	protein_coding	nondeg
ENSG00000067715	0.00937146	0.92399764	SYT1	protein_coding	nondeg
ENSG00000067798	-0.162540648	0.133508075	NAV3	protein_coding	nondeg
ENSG00000067829	-0.009319749	0.92067613	IDH3G	protein_coding	nondeg
ENSG00000067836	-0.04434454	0.545696571	ROGDI	protein_coding	nondeg
ENSG00000067840	-0.041217733	0.572067729	PDZD4	protein_coding	nondeg
ENSG00000067842	-0.157071413	0.275072998	ATP2B3	protein_coding	nondeg
ENSG00000067900	0.010261472	0.912585046	ROCK1	protein_coding	nondeg
ENSG00000067955	0.023596764	0.760335577	CBFB	protein_coding	nondeg
ENSG00000067992	-0.028216159	0.719556715	PDK3	protein_coding	nondeg
ENSG00000068001	0.023951843	0.765817078	HYAL2	protein_coding	nondeg
ENSG00000068024	-0.055239378	0.418219928	HDAC4	protein_coding	nondeg
ENSG00000068028	0.104414493	0.150393985	RASSF1	protein_coding	nondeg
ENSG00000068078	-0.556391646	0.010990862	FGFR3	protein_coding	nondeg
ENSG00000068079	0.596234601	0.0007604	IFI35	protein_coding	deg
ENSG00000068097	-0.033231768	0.613072233	HEATR6	protein_coding	nondeg
ENSG00000068120	-0.035681506	0.627688883	COASY	protein_coding	nondeg
ENSG00000068137	0.000991303	0.992607962	PLEKHH3	protein_coding	nondeg
ENSG00000068305	-0.015725977	0.855261997	MEF2A	protein_coding	nondeg
ENSG00000068308	0.056033445	0.307951981	OTUD5	protein_coding	nondeg
ENSG00000068323	-0.02224268	0.767630336	TFE3	protein_coding	nondeg
ENSG00000068354	0.026026585	0.736101725	TBC1D25	protein_coding	nondeg
ENSG00000068366	-0.020353145	0.805474025	ACSL4	protein_coding	nondeg
ENSG00000068383	-0.017780083	0.831328389	INPP5A	protein_coding	nondeg
ENSG00000068394	0.048596951	0.477596383	GPKOW	protein_coding	nondeg
ENSG00000068400	0.013304279	0.882209362	GRIPAP1	protein_coding	nondeg
ENSG00000068438	0.057171819	0.38741329	FTSJ1	protein_coding	nondeg
ENSG00000068489	0.009855717	0.920206372	PRR11	protein_coding	nondeg
ENSG00000068615	-0.123342464	0.239150652	REEP1	protein_coding	nondeg
ENSG00000068650	-0.054054586	0.436645681	ATP11A	protein_coding	nondeg
ENSG00000068654	-0.088068211	0.194471601	POLR1A	protein_coding	nondeg
ENSG00000068697	-0.025977818	0.743768437	LAPTM4A	protein_coding	nondeg
ENSG00000068724	0.016194826	0.843492613	TTC7A	protein_coding	nondeg
ENSG00000068745	0.016460501	0.83836391	IP6K2	protein_coding	nondeg
ENSG00000068784	-0.005980149	0.950623562	SRBD1	protein_coding	nondeg
ENSG00000068796	-0.011461942	0.900756164	KIF2A	protein_coding	nondeg
ENSG00000068831	1.195059514	6.97453787241764e-07	RASGRP2	protein_coding	deg
ENSG00000068878	-0.029755148	0.691716735	PSME4	protein_coding	nondeg
ENSG00000068885	-0.006428432	0.947030576	IFT80	protein_coding	nondeg
ENSG00000068903	-0.000894309	0.993163311	SIRT2	protein_coding	nondeg
ENSG00000068912	0.009176584	0.922040232	ERLEC1	protein_coding	nondeg
ENSG00000068971	0.036255872	0.595936088	PPP2R5B	protein_coding	nondeg
ENSG00000068976	-1.507472489	8.54024406368724e-05	PYGM	protein_coding	deg
ENSG00000069011	-0.044306628	0.547334678	PITX1	protein_coding	nondeg
ENSG00000069020	-0.091854877	0.280519822	MAST4	protein_coding	nondeg
ENSG00000069122	-0.119936341	0.204995111	ADGRF5	protein_coding	nondeg
ENSG00000069188	-0.162454908	0.176264574	SDK2	protein_coding	nondeg
ENSG00000069248	-0.00050317	0.99545966	NUP133	protein_coding	nondeg
ENSG00000069275	-0.056656404	0.433201142	NUCKS1	protein_coding	nondeg
ENSG00000069329	0.000393361	0.99645735	VPS35	protein_coding	nondeg
ENSG00000069345	0.007067758	0.941130705	DNAJA2	protein_coding	nondeg
ENSG00000069399	0.013187683	0.884369469	BCL3	protein_coding	nondeg
ENSG00000069424	0.546396587	0.00697633	KCNAB2	protein_coding	nondeg
ENSG00000069431	-0.09608431	0.291842449	ABCC9	protein_coding	nondeg
ENSG00000069482	-0.097488148	0.399062618	GAL	protein_coding	nondeg
ENSG00000069493	0.601510532	0.000366121	CLEC2D	protein_coding	deg
ENSG00000069509	-0.009506994	0.919351353	FUNDC1	protein_coding	nondeg
ENSG00000069535	-0.093584593	0.251330008	MAOB	protein_coding	nondeg
ENSG00000069667	-0.063299991	0.382258254	RORA	protein_coding	nondeg
ENSG00000069696	-0.986237938	0.005450846	DRD4	protein_coding	deg
ENSG00000069702	-0.095208576	0.200230182	TGFBR3	protein_coding	nondeg
ENSG00000069812	-0.15097531	0.272360193	HES2	protein_coding	nondeg
ENSG00000069849	-0.030068066	0.691092368	ATP1B3	protein_coding	nondeg
ENSG00000069869	-0.122945199	0.144363744	NEDD4	protein_coding	nondeg
ENSG00000069943	0.054796109	0.425366296	PIGB	protein_coding	nondeg
ENSG00000069956	-0.004694971	0.962416102	MAPK6	protein_coding	nondeg
ENSG00000069966	-0.019696968	0.813283019	GNB5	protein_coding	nondeg
ENSG00000069974	-0.02043643	0.802429337	RAB27A	protein_coding	nondeg
ENSG00000069998	0.003127604	0.974707397	HDHD5	protein_coding	nondeg
ENSG00000070010	0.018422349	0.827672824	UFD1	protein_coding	nondeg
ENSG00000070018	-0.06734454	0.35624414	LRP6	protein_coding	nondeg
ENSG00000070019	-0.45714825	0.076782999	GUCY2C	protein_coding	nondeg
ENSG00000070031	0.042799286	0.684132696	SCT	protein_coding	nondeg
ENSG00000070047	-0.024510156	0.750074255	PHRF1	protein_coding	nondeg
ENSG00000070061	-0.013648908	0.87028307	ELP1	protein_coding	nondeg
ENSG00000070081	-0.02937614	0.715335469	NUCB2	protein_coding	nondeg
ENSG00000070087	-0.037232503	0.614663023	PFN2	protein_coding	nondeg
ENSG00000070159	-0.186403075	0.014095358	PTPN3	protein_coding	nondeg
ENSG00000070182	-0.834188816	0.004169172	SPTB	protein_coding	deg
ENSG00000070190	0.255583117	0.02355417	DAPP1	protein_coding	nondeg
ENSG00000070193	-0.053825636	0.466579815	FGF10	protein_coding	nondeg
ENSG00000070214	0.010692458	0.90363813	SLC44A1	protein_coding	nondeg
ENSG00000070269	-0.006419521	0.945841445	TMEM260	protein_coding	nondeg
ENSG00000070366	-0.041111618	0.55247041	SMG6	protein_coding	nondeg
ENSG00000070367	-0.01573984	0.855261997	EXOC5	protein_coding	nondeg
ENSG00000070371	-0.073508585	0.3644936	CLTCL1	protein_coding	nondeg
ENSG00000070388	-0.015983281	0.862764926	FGF22	protein_coding	nondeg
ENSG00000070404	-0.017211069	0.841076545	FSTL3	protein_coding	nondeg
ENSG00000070413	-0.022707172	0.774127054	DGCR2	protein_coding	nondeg
ENSG00000070423	0.066805765	0.328400501	RNF126	protein_coding	nondeg
ENSG00000070444	-0.098000661	0.207676858	MNT	protein_coding	nondeg
ENSG00000070476	0.020863906	0.79312419	ZXDC	protein_coding	nondeg
ENSG00000070495	0.041076137	0.549783111	JMJD6	protein_coding	nondeg
ENSG00000070501	-0.002247637	0.982676884	POLB	protein_coding	nondeg
ENSG00000070526	-0.005462605	0.955359275	ST6GALNAC1	protein_coding	nondeg
ENSG00000070540	0.033034174	0.66561149	WIPI1	protein_coding	nondeg
ENSG00000070601	-0.147368058	0.24830903	FRMPD1	protein_coding	nondeg
ENSG00000070610	0.041635988	0.528503577	GBA2	protein_coding	nondeg
ENSG00000070614	-0.085047119	0.277240064	NDST1	protein_coding	nondeg
ENSG00000070669	-0.027423195	0.746681558	ASNS	protein_coding	nondeg
ENSG00000070718	-0.011666742	0.897751596	AP3M2	protein_coding	nondeg
ENSG00000070729	0.018505788	0.873844039	CNGB1	protein_coding	nondeg
ENSG00000070731	-0.051468924	0.49276941	ST6GALNAC2	protein_coding	nondeg
ENSG00000070756	-0.110393172	0.193206066	PABPC1	protein_coding	nondeg
ENSG00000070759	0.013344432	0.882815277	TESK2	protein_coding	nondeg
ENSG00000070761	0.024228162	0.759763699	CFAP20	protein_coding	nondeg
ENSG00000070770	-0.052569615	0.439070636	CSNK2A2	protein_coding	nondeg
ENSG00000070778	-0.15738236	0.047893476	PTPN21	protein_coding	nondeg
ENSG00000070785	0.026267049	0.739806925	EIF2B3	protein_coding	nondeg
ENSG00000070808	-0.806676347	0.024394725	CAMK2A	protein_coding	deg
ENSG00000070814	-0.010570646	0.90897963	TCOF1	protein_coding	nondeg
ENSG00000070831	0.009553463	0.918806274	CDC42	protein_coding	nondeg
ENSG00000070882	0.327295021	0.011312854	OSBPL3	protein_coding	nondeg
ENSG00000070886	0.050223946	0.641523644	EPHA8	protein_coding	nondeg
ENSG00000070915	0.556454854	0.03737708	SLC12A3	protein_coding	nondeg
ENSG00000070950	0.026197437	0.719334563	RAD18	protein_coding	nondeg
ENSG00000070961	0.098582714	0.174385813	ATP2B1	protein_coding	nondeg
ENSG00000070985	-0.058768091	0.579904836	TRPM5	protein_coding	nondeg
ENSG00000071051	0.012616676	0.888383965	NCK2	protein_coding	nondeg
ENSG00000071054	-0.021273838	0.791796185	MAP4K4	protein_coding	nondeg
ENSG00000071073	-0.011884252	0.896228871	MGAT4A	protein_coding	nondeg
ENSG00000071082	-0.005025083	0.959394513	RPL31	protein_coding	nondeg
ENSG00000071127	0.007484688	0.929846945	WDR1	protein_coding	nondeg
ENSG00000071189	-0.038855065	0.589025158	SNX13	protein_coding	nondeg
ENSG00000071205	-0.01128268	0.902196467	ARHGAP10	protein_coding	nondeg
ENSG00000071242	-0.093956813	0.09727697	RPS6KA2	protein_coding	nondeg
ENSG00000071243	0.016933811	0.841876881	ING3	protein_coding	nondeg
ENSG00000071246	0.055202332	0.471935675	VASH1	protein_coding	nondeg
ENSG00000071282	-0.041003805	0.562625266	LMCD1	protein_coding	nondeg
ENSG00000071462	-0.01446248	0.870808529	BUD23	protein_coding	nondeg
ENSG00000071537	0.065078902	0.350351133	SEL1L	protein_coding	nondeg
ENSG00000071539	0.057028439	0.481890265	TRIP13	protein_coding	nondeg
ENSG00000071553	-0.030373638	0.685929788	ATP6AP1	protein_coding	nondeg
ENSG00000071564	0.08801459	0.229557111	TCF3	protein_coding	nondeg
ENSG00000071575	0.017642306	0.835905419	TRIB2	protein_coding	nondeg
ENSG00000071626	0.069818007	0.231993271	DAZAP1	protein_coding	nondeg
ENSG00000071655	0.040956461	0.565533223	MBD3	protein_coding	nondeg
ENSG00000071794	-0.070455621	0.361641401	HLTF	protein_coding	nondeg
ENSG00000071859	0.02131879	0.792244007	FAM50A	protein_coding	nondeg
ENSG00000071889	0.007496453	0.937730567	FAM3A	protein_coding	nondeg
ENSG00000071894	-0.022313805	0.776516433	CPSF1	protein_coding	nondeg
ENSG00000071909	-0.082306333	0.35866392	MYO3B	protein_coding	nondeg
ENSG00000071967	-0.040761478	0.584084904	CYBRD1	protein_coding	nondeg
ENSG00000071991	-0.110473842	0.252807139	CDH19	protein_coding	nondeg
ENSG00000071994	0.015795849	0.851206586	PDCD2	protein_coding	nondeg
ENSG00000072041	-0.387761155	0.071669348	SLC6A15	protein_coding	nondeg
ENSG00000072042	-0.010572186	0.909123506	RDH11	protein_coding	nondeg
ENSG00000072062	-0.076803626	0.293008279	PRKACA	protein_coding	nondeg
ENSG00000072071	-0.223303413	0.02822379	ADGRL1	protein_coding	nondeg
ENSG00000072110	-0.123189935	0.091233639	ACTN1	protein_coding	nondeg
ENSG00000072121	0.034504346	0.627843308	ZFYVE26	protein_coding	nondeg
ENSG00000072133	-0.191664089	0.07240292	RPS6KA6	protein_coding	nondeg
ENSG00000072134	-0.05065348	0.42464625	EPN2	protein_coding	nondeg
ENSG00000072135	-0.095264639	0.099603564	PTPN18	protein_coding	nondeg
ENSG00000072163	-0.151683381	0.127393341	LIMS2	protein_coding	nondeg
ENSG00000072182	0.011325531	0.919678356	ASIC4	protein_coding	nondeg
ENSG00000072195	-0.497945532	0.002008075	SPEG	protein_coding	nondeg
ENSG00000072201	0.009614027	0.918561874	LNX1	protein_coding	nondeg
ENSG00000072210	-0.010777383	0.907823823	ALDH3A2	protein_coding	nondeg
ENSG00000072274	0.176220523	0.024813802	TFRC	protein_coding	nondeg
ENSG00000072310	-0.074069904	0.344071049	SREBF1	protein_coding	nondeg
ENSG00000072315	-0.048051662	0.635399771	TRPC5	protein_coding	nondeg
ENSG00000072364	-0.046455874	0.51706927	AFF4	protein_coding	nondeg
ENSG00000072401	0.061445076	0.37622917	UBE2D1	protein_coding	nondeg
ENSG00000072415	-0.063816623	0.371760005	PALS1	protein_coding	nondeg
ENSG00000072422	0.000964614	0.992614184	RHOBTB1	protein_coding	nondeg
ENSG00000072501	-0.035680219	0.628741053	SMC1A	protein_coding	nondeg
ENSG00000072506	-0.008600915	0.928047899	HSD17B10	protein_coding	nondeg
ENSG00000072518	-0.095581448	0.154548033	MARK2	protein_coding	nondeg
ENSG00000072571	0.021328357	0.809421483	HMMR	protein_coding	nondeg
ENSG00000072609	0.06931332	0.306977043	CHFR	protein_coding	nondeg
ENSG00000072657	-0.102135363	0.283317928	TRHDE	protein_coding	nondeg
ENSG00000072682	-0.032545967	0.654977013	P4HA2	protein_coding	nondeg
ENSG00000072694	0.108987947	0.238398616	FCGR2B	protein_coding	nondeg
ENSG00000072736	0.057711616	0.386152166	NFATC3	protein_coding	nondeg
ENSG00000072756	0.002411811	0.980849771	TRNT1	protein_coding	nondeg
ENSG00000072778	0.001899698	0.985208261	ACADVL	protein_coding	nondeg
ENSG00000072786	0.555688337	0.000280256	STK10	protein_coding	nondeg
ENSG00000072803	0.020427951	0.767928909	FBXW11	protein_coding	nondeg
ENSG00000072818	1.028684741	3.93237659229436e-08	ACAP1	protein_coding	deg
ENSG00000072832	-0.056961487	0.503955673	CRMP1	protein_coding	nondeg
ENSG00000072840	-0.150528383	0.067967941	EVC	protein_coding	nondeg
ENSG00000072849	0.036501278	0.616840861	DERL2	protein_coding	nondeg
ENSG00000072858	0.0216628	0.788470871	SIDT1	protein_coding	nondeg
ENSG00000072864	-0.005325247	0.95704586	NDE1	protein_coding	nondeg
ENSG00000072952	-0.122341191	0.180865829	IRAG1	protein_coding	nondeg
ENSG00000072954	-0.226452508	0.030502294	TMEM38A	protein_coding	nondeg
ENSG00000072958	0.032393108	0.666074415	AP1M1	protein_coding	nondeg
ENSG00000073008	-0.053031189	0.410134219	PVR	protein_coding	nondeg
ENSG00000073050	0.019533437	0.813283019	XRCC1	protein_coding	nondeg
ENSG00000073060	-0.038274526	0.589687104	SCARB1	protein_coding	nondeg
ENSG00000073067	-0.134885782	0.314394207	CYP2W1	protein_coding	nondeg
ENSG00000073111	0.016445407	0.848896201	MCM2	protein_coding	nondeg
ENSG00000073146	-0.201737132	0.183377132	MOV10L1	protein_coding	nondeg
ENSG00000073150	-0.057098598	0.475525184	PANX2	protein_coding	nondeg
ENSG00000073169	0.045258624	0.524924222	SELENOO	protein_coding	nondeg
ENSG00000073282	-0.295973199	0.048493823	TP63	protein_coding	nondeg
ENSG00000073331	0.023904441	0.763625522	ALPK1	protein_coding	nondeg
ENSG00000073350	-0.030167271	0.687374646	LLGL2	protein_coding	nondeg
ENSG00000073417	0.001685941	0.986179624	PDE8A	protein_coding	nondeg
ENSG00000073464	-0.042771002	0.545624171	CLCN4	protein_coding	nondeg
ENSG00000073536	-0.029494973	0.700882185	NLE1	protein_coding	nondeg
ENSG00000073578	-0.067439352	0.276409928	SDHA	protein_coding	nondeg
ENSG00000073584	-0.0461659	0.531821777	SMARCE1	protein_coding	nondeg
ENSG00000073605	0.022345293	0.783816513	GSDMB	protein_coding	nondeg
ENSG00000073614	0.033271927	0.641975514	KDM5A	protein_coding	nondeg
ENSG00000073670	-0.047600774	0.595506636	ADAM11	protein_coding	nondeg
ENSG00000073711	-0.091050524	0.27321701	PPP2R3A	protein_coding	nondeg
ENSG00000073712	-0.06992045	0.330017783	FERMT2	protein_coding	nondeg
ENSG00000073734	0.016816133	0.870897265	ABCB11	protein_coding	nondeg
ENSG00000073737	-0.012818581	0.888698096	DHRS9	protein_coding	nondeg
ENSG00000073754	0.011450767	0.921748943	CD5L	protein_coding	nondeg
ENSG00000073756	-0.048716131	0.553101143	PTGS2	protein_coding	nondeg
ENSG00000073792	-0.029453117	0.703783471	IGF2BP2	protein_coding	nondeg
ENSG00000073803	-0.039996121	0.556264051	MAP3K13	protein_coding	nondeg
ENSG00000073849	0.088307869	0.175035594	ST6GAL1	protein_coding	nondeg
ENSG00000073861	0.755650349	0.002494758	TBX21	protein_coding	deg
ENSG00000073910	-0.094740826	0.22152626	FRY	protein_coding	nondeg
ENSG00000073921	-0.010256991	0.910023228	PICALM	protein_coding	nondeg
ENSG00000073969	-0.03216834	0.667381337	NSF	protein_coding	nondeg
ENSG00000074047	-0.324570948	0.024394725	GLI2	protein_coding	nondeg
ENSG00000074054	-0.027354089	0.69571282	CLASP1	protein_coding	nondeg
ENSG00000074071	0.021154686	0.795872896	MRPS34	protein_coding	nondeg
ENSG00000074181	-0.0550533	0.485103544	NOTCH3	protein_coding	nondeg
ENSG00000074201	0.022587646	0.776568181	CLNS1A	protein_coding	nondeg
ENSG00000074211	-1.637030726	3.56529646532203e-06	PPP2R2C	protein_coding	deg
ENSG00000074219	0.051791975	0.449595394	TEAD2	protein_coding	nondeg
ENSG00000074266	0.048404004	0.469694021	EED	protein_coding	nondeg
ENSG00000074276	-0.01458228	0.884396508	CDHR2	protein_coding	nondeg
ENSG00000074319	-0.000550755	0.99542204	TSG101	protein_coding	nondeg
ENSG00000074356	-0.079618515	0.211204692	NCBP3	protein_coding	nondeg
ENSG00000074370	-0.004916634	0.960878849	ATP2A3	protein_coding	nondeg
ENSG00000074410	-0.196137688	0.092495035	CA12	protein_coding	nondeg
ENSG00000074416	-0.05461389	0.482724701	MGLL	protein_coding	nondeg
ENSG00000074527	-0.065097053	0.384599825	NTN4	protein_coding	nondeg
ENSG00000074582	-0.027205079	0.725179637	BCS1L	protein_coding	nondeg
ENSG00000074590	-0.075899778	0.343435679	NUAK1	protein_coding	nondeg
ENSG00000074603	-0.040459139	0.566041491	DPP8	protein_coding	nondeg
ENSG00000074621	-0.150117979	0.124712968	SLC24A1	protein_coding	nondeg
ENSG00000074657	0.005106543	0.957909281	ZNF532	protein_coding	nondeg
ENSG00000074660	0.058528569	0.445644633	SCARF1	protein_coding	nondeg
ENSG00000074695	-0.0071587	0.941090362	LMAN1	protein_coding	nondeg
ENSG00000074696	-0.016439434	0.849147041	HACD3	protein_coding	nondeg
ENSG00000074706	0.259464072	0.091986888	IPCEF1	protein_coding	nondeg
ENSG00000074755	0.007667919	0.935013314	ZZEF1	protein_coding	nondeg
ENSG00000074800	-0.012505606	0.890041393	ENO1	protein_coding	nondeg
ENSG00000074842	0.028110971	0.721548502	MYDGF	protein_coding	nondeg
ENSG00000074855	-0.003386889	0.972537161	ANO8	protein_coding	nondeg
ENSG00000074935	0.039870291	0.560175267	TUBE1	protein_coding	nondeg
ENSG00000074964	-0.042022374	0.556725194	ARHGEF10L	protein_coding	nondeg
ENSG00000074966	0.302385012	0.066691494	TXK	protein_coding	nondeg
ENSG00000075035	-0.277924146	0.099983565	WSCD2	protein_coding	nondeg
ENSG00000075043	-0.063057366	0.566514718	KCNQ2	protein_coding	nondeg
ENSG00000075073	-0.043198357	0.621022394	TACR2	protein_coding	nondeg
ENSG00000075089	0.016307609	0.849884027	ACTR6	protein_coding	nondeg
ENSG00000075131	0.04338104	0.547773349	TIPIN	protein_coding	nondeg
ENSG00000075142	-0.047450162	0.495095968	SRI	protein_coding	nondeg
ENSG00000075151	-0.055917803	0.438835183	EIF4G3	protein_coding	nondeg
ENSG00000075188	-0.029993959	0.690270892	NUP37	protein_coding	nondeg
ENSG00000075213	-0.067979776	0.450796928	SEMA3A	protein_coding	nondeg
ENSG00000075218	0.277016815	0.122628259	GTSE1	protein_coding	nondeg
ENSG00000075223	-0.322063706	0.039327494	SEMA3C	protein_coding	nondeg
ENSG00000075234	0.038063516	0.599157618	TTC38	protein_coding	nondeg
ENSG00000075239	-0.00920899	0.921555337	ACAT1	protein_coding	nondeg
ENSG00000075240	-0.012927631	0.882313853	GRAMD4	protein_coding	nondeg
ENSG00000075275	-0.240301555	0.021198876	CELSR1	protein_coding	nondeg
ENSG00000075290	-0.020871628	0.837290567	WNT8B	protein_coding	nondeg
ENSG00000075292	-0.022990794	0.776292134	ZNF638	protein_coding	nondeg
ENSG00000075303	-0.034768883	0.639422727	SLC25A40	protein_coding	nondeg
ENSG00000075336	-0.011772068	0.893903745	TIMM21	protein_coding	nondeg
ENSG00000075340	0.032839709	0.704592032	ADD2	protein_coding	nondeg
ENSG00000075391	-0.211443321	0.052813039	RASAL2	protein_coding	nondeg
ENSG00000075399	-0.008102672	0.933195441	VPS9D1	protein_coding	nondeg
ENSG00000075407	-0.036212649	0.634412961	ZNF37A	protein_coding	nondeg
ENSG00000075413	0.010705722	0.890097433	MARK3	protein_coding	nondeg
ENSG00000075415	-0.037650368	0.607165656	SLC25A3	protein_coding	nondeg
ENSG00000075420	0.005012478	0.95973151	FNDC3B	protein_coding	nondeg
ENSG00000075426	-0.120224442	0.145710614	FOSL2	protein_coding	nondeg
ENSG00000075429	0.032397023	0.767752475	CACNG5	protein_coding	nondeg
ENSG00000075461	-0.01694338	0.86425872	CACNG4	protein_coding	nondeg
ENSG00000075539	-0.001889849	0.985374791	FRYL	protein_coding	nondeg
ENSG00000075568	-0.056381773	0.422283222	TMEM131	protein_coding	nondeg
ENSG00000075618	0.032347547	0.676830865	FSCN1	protein_coding	nondeg
ENSG00000075624	0.023521532	0.767928909	ACTB	protein_coding	nondeg
ENSG00000075643	-0.033238287	0.663095788	MOCOS	protein_coding	nondeg
ENSG00000075651	-0.045489542	0.523628292	PLD1	protein_coding	nondeg
ENSG00000075673	-0.679609363	0.037164252	ATP12A	protein_coding	deg
ENSG00000075702	-0.031052384	0.720486998	WDR62	protein_coding	nondeg
ENSG00000075711	-0.079837001	0.252734718	DLG1	protein_coding	nondeg
ENSG00000075785	-0.06123026	0.373638993	RAB7A	protein_coding	nondeg
ENSG00000075790	-0.087204663	0.351438102	BCAP29	protein_coding	nondeg
ENSG00000075826	0.032755666	0.671262939	SEC31B	protein_coding	nondeg
ENSG00000075856	0.041346675	0.470744598	SART3	protein_coding	nondeg
ENSG00000075884	0.784952857	1.22827197854266e-05	ARHGAP15	protein_coding	deg
ENSG00000075886	-0.087336619	0.43734158	TUBA3D	protein_coding	nondeg
ENSG00000075891	-0.296241922	0.136377357	PAX2	protein_coding	nondeg
ENSG00000075914	0.019951937	0.808614306	EXOSC7	protein_coding	nondeg
ENSG00000075945	-0.055766411	0.360789025	KIFAP3	protein_coding	nondeg
ENSG00000075975	0.049025378	0.445105843	MKRN2	protein_coding	nondeg
ENSG00000076003	0.060005245	0.364631559	MCM6	protein_coding	nondeg
ENSG00000076043	-0.00443367	0.964241365	REXO2	protein_coding	nondeg
ENSG00000076053	-0.044561349	0.527777003	RBM7	protein_coding	nondeg
ENSG00000076067	-0.141636432	0.104090265	RBMS2	protein_coding	nondeg
ENSG00000076108	-0.031411691	0.675317616	BAZ2A	protein_coding	nondeg
ENSG00000076201	-0.072809677	0.285616414	PTPN23	protein_coding	nondeg
ENSG00000076242	0.03742656	0.542221333	MLH1	protein_coding	nondeg
ENSG00000076248	-0.012162893	0.885118802	UNG	protein_coding	nondeg
ENSG00000076258	-0.025770503	0.749716828	FMO4	protein_coding	nondeg
ENSG00000076321	0.084516666	0.073586515	KLHL20	protein_coding	nondeg
ENSG00000076344	-0.03393798	0.679541278	RGS11	protein_coding	nondeg
ENSG00000076351	-0.05913738	0.358809647	SLC46A1	protein_coding	nondeg
ENSG00000076356	-0.330422137	0.003028833	PLXNA2	protein_coding	nondeg
ENSG00000076382	0.072565305	0.384578099	SPAG5	protein_coding	nondeg
ENSG00000076513	0.075230377	0.149730875	ANKRD13A	protein_coding	nondeg
ENSG00000076554	-0.010245254	0.912585046	TPD52	protein_coding	nondeg
ENSG00000076555	-0.177623846	0.04470855	ACACB	protein_coding	nondeg
ENSG00000076604	0.021745592	0.790180668	TRAF4	protein_coding	nondeg
ENSG00000076641	0.236698101	0.023894236	PAG1	protein_coding	nondeg
ENSG00000076650	0.014598374	0.865030544	GPATCH1	protein_coding	nondeg
ENSG00000076662	0.750007802	0.002094438	ICAM3	protein_coding	deg
ENSG00000076685	-0.030283343	0.687252626	NT5C2	protein_coding	nondeg
ENSG00000076706	-0.024369803	0.763012099	MCAM	protein_coding	nondeg
ENSG00000076716	-0.150460181	0.09420849	GPC4	protein_coding	nondeg
ENSG00000076770	-0.04678809	0.511904869	MBNL3	protein_coding	nondeg
ENSG00000076826	-0.074515974	0.327210065	CAMSAP3	protein_coding	nondeg
ENSG00000076864	-0.041458741	0.580538624	RAP1GAP	protein_coding	nondeg
ENSG00000076924	0.026883171	0.72578269	XAB2	protein_coding	nondeg
ENSG00000076928	0.332061926	0.005705039	ARHGEF1	protein_coding	nondeg
ENSG00000076944	-0.040492648	0.61028007	STXBP2	protein_coding	nondeg
ENSG00000076984	-0.008660167	0.924574004	MAP2K7	protein_coding	nondeg
ENSG00000077009	-0.11378777	0.365530544	NMRK2	protein_coding	nondeg
ENSG00000077044	0.035729552	0.621053361	DGKD	protein_coding	nondeg
ENSG00000077063	-0.225394153	0.043561948	CTTNBP2	protein_coding	nondeg
ENSG00000077092	-0.029390741	0.70455516	RARB	protein_coding	nondeg
ENSG00000077097	-0.034772785	0.645027322	TOP2B	protein_coding	nondeg
ENSG00000077147	-0.037085107	0.623481324	TM9SF3	protein_coding	nondeg
ENSG00000077150	0.377723419	0.000168412	NFKB2	protein_coding	nondeg
ENSG00000077152	0.014865406	0.874381931	UBE2T	protein_coding	nondeg
ENSG00000077157	-0.180458798	0.043518443	PPP1R12B	protein_coding	nondeg
ENSG00000077232	-0.020745727	0.800573529	DNAJC10	protein_coding	nondeg
ENSG00000077235	-0.088090484	0.128188242	GTF3C1	protein_coding	nondeg
ENSG00000077238	0.112330097	0.220179776	IL4R	protein_coding	nondeg
ENSG00000077254	-0.007903196	0.934686163	USP33	protein_coding	nondeg
ENSG00000077264	-0.05385688	0.478941147	PAK3	protein_coding	nondeg
ENSG00000077274	-0.008816003	0.925357521	CAPN6	protein_coding	nondeg
ENSG00000077279	-0.072339414	0.422393715	DCX	protein_coding	nondeg
ENSG00000077312	0.023267352	0.769584113	SNRPA	protein_coding	nondeg
ENSG00000077327	-0.079075581	0.463435263	SPAG6	protein_coding	nondeg
ENSG00000077348	0.01691651	0.844007122	EXOSC5	protein_coding	nondeg
ENSG00000077380	-0.014107167	0.873987531	DYNC1I2	protein_coding	nondeg
ENSG00000077420	0.377859103	0.01927239	APBB1IP	protein_coding	nondeg
ENSG00000077454	0.02377335	0.759515735	LRCH4	protein_coding	nondeg
ENSG00000077458	0.0035354	0.971622961	FAM76B	protein_coding	nondeg
ENSG00000077463	0.026521322	0.738321276	SIRT6	protein_coding	nondeg
ENSG00000077498	0.032673328	0.766213407	TYR	protein_coding	nondeg
ENSG00000077514	0.020930612	0.785217479	POLD3	protein_coding	nondeg
ENSG00000077522	0.00346917	0.969642606	ACTN2	protein_coding	nondeg
ENSG00000077549	0.00170841	0.986071342	CAPZB	protein_coding	nondeg
ENSG00000077585	0.205750081	0.077234843	GPR137B	protein_coding	nondeg
ENSG00000077616	-0.011564882	0.899908104	NAALAD2	protein_coding	nondeg
ENSG00000077684	0.019807521	0.794614704	JADE1	protein_coding	nondeg
ENSG00000077713	0.007608813	0.936936334	SLC25A43	protein_coding	nondeg
ENSG00000077721	0.016807736	0.835816331	UBE2A	protein_coding	nondeg
ENSG00000077782	-0.05227015	0.469476433	FGFR1	protein_coding	nondeg
ENSG00000077935	0.084276139	0.466146375	SMC1B	protein_coding	nondeg
ENSG00000077942	-0.033292981	0.676039143	FBLN1	protein_coding	nondeg
ENSG00000077943	0.034606723	0.650205972	ITGA8	protein_coding	nondeg
ENSG00000077984	0.783003976	0.001029155	CST7	protein_coding	deg
ENSG00000078018	-0.377848916	0.010668216	MAP2	protein_coding	nondeg
ENSG00000078043	-0.081145391	0.183700673	PIAS2	protein_coding	nondeg
ENSG00000078053	-0.053865086	0.511118069	AMPH	protein_coding	nondeg
ENSG00000078061	-0.021998534	0.781823092	ARAF	protein_coding	nondeg
ENSG00000078070	-0.009132161	0.920206372	MCCC1	protein_coding	nondeg
ENSG00000078081	1.071250356	2.17829316676652e-05	LAMP3	protein_coding	deg
ENSG00000078098	-0.043248516	0.589010332	FAP	protein_coding	nondeg
ENSG00000078114	-0.050221814	0.50260065	NEBL	protein_coding	nondeg
ENSG00000078124	-0.023190795	0.773939569	ACER3	protein_coding	nondeg
ENSG00000078140	-0.026695725	0.735372733	UBE2K	protein_coding	nondeg
ENSG00000078142	-0.010664255	0.906996075	PIK3C3	protein_coding	nondeg
ENSG00000078177	-0.007562256	0.937162109	N4BP2	protein_coding	nondeg
ENSG00000078237	-0.064075606	0.416512431	TIGAR	protein_coding	nondeg
ENSG00000078246	-0.038964638	0.597752012	TULP3	protein_coding	nondeg
ENSG00000078269	-0.073464895	0.312328603	SYNJ2	protein_coding	nondeg
ENSG00000078295	-0.105196733	0.203902569	ADCY2	protein_coding	nondeg
ENSG00000078304	0.048312256	0.434934289	PPP2R5C	protein_coding	nondeg
ENSG00000078328	-0.463520952	0.032220449	RBFOX1	protein_coding	nondeg
ENSG00000078369	-0.008108235	0.924574004	GNB1	protein_coding	nondeg
ENSG00000078399	0.21325123	0.203140706	HOXA9	protein_coding	nondeg
ENSG00000078401	-0.057081772	0.490114585	EDN1	protein_coding	nondeg
ENSG00000078403	-0.011640717	0.891991211	MLLT10	protein_coding	nondeg
ENSG00000078487	0.015058394	0.864517131	ZCWPW1	protein_coding	nondeg
ENSG00000078549	-0.060608505	0.432943212	ADCYAP1R1	protein_coding	nondeg
ENSG00000078579	-0.021463891	0.826100569	FGF20	protein_coding	nondeg
ENSG00000078589	0.902476121	1.8997744775436e-06	P2RY10	protein_coding	deg
ENSG00000078596	0.039591722	0.59893143	ITM2A	protein_coding	nondeg
ENSG00000078618	0.036940789	0.501044095	NRDC	protein_coding	nondeg
ENSG00000078668	0.003147031	0.974585346	VDAC3	protein_coding	nondeg
ENSG00000078674	-0.038350098	0.604407751	PCM1	protein_coding	nondeg
ENSG00000078687	-0.120890532	0.132355011	TNRC6C	protein_coding	nondeg
ENSG00000078699	-0.078560363	0.204149631	CBFA2T2	protein_coding	nondeg
ENSG00000078725	-0.278069626	0.082983656	BRINP1	protein_coding	nondeg
ENSG00000078747	-0.024234862	0.762110507	ITCH	protein_coding	nondeg
ENSG00000078795	-0.093051236	0.414883277	PKD2L2	protein_coding	nondeg
ENSG00000078804	-0.258024307	0.042256277	TP53INP2	protein_coding	nondeg
ENSG00000078808	-0.000731013	0.994358611	SDF4	protein_coding	nondeg
ENSG00000078814	-0.273429929	0.108622539	MYH7B	protein_coding	nondeg
ENSG00000078898	-0.121841245	0.184265269	BPIFB2	protein_coding	nondeg
ENSG00000078900	-0.071041406	0.373781001	TP73	protein_coding	nondeg
ENSG00000078902	-0.015866432	0.851518812	TOLLIP	protein_coding	nondeg
ENSG00000078967	-0.044284209	0.479284823	UBE2D4	protein_coding	nondeg
ENSG00000079101	-0.058608155	0.466409207	CLUL1	protein_coding	nondeg
ENSG00000079102	-0.184128923	0.107964423	RUNX1T1	protein_coding	nondeg
ENSG00000079112	-0.044159449	0.651995008	CDH17	protein_coding	nondeg
ENSG00000079134	0.007719608	0.936675437	THOC1	protein_coding	nondeg
ENSG00000079150	-0.036382634	0.628437371	FKBP7	protein_coding	nondeg
ENSG00000079156	-0.062902637	0.411531801	OSBPL6	protein_coding	nondeg
ENSG00000079215	-0.008495384	0.929115124	SLC1A3	protein_coding	nondeg
ENSG00000079246	-0.016670152	0.843223715	XRCC5	protein_coding	nondeg
ENSG00000079257	-0.003938624	0.968632833	LXN	protein_coding	nondeg
ENSG00000079263	1.046694026	3.36095817355144e-08	SP140	protein_coding	deg
ENSG00000079277	0.052391985	0.41639158	MKNK1	protein_coding	nondeg
ENSG00000079308	-0.360586059	0.003483814	TNS1	protein_coding	nondeg
ENSG00000079313	0.017920484	0.833216492	REXO1	protein_coding	nondeg
ENSG00000079332	0.019062853	0.819187975	SAR1A	protein_coding	nondeg
ENSG00000079335	0.045078591	0.533340544	CDC14A	protein_coding	nondeg
ENSG00000079337	-0.045085755	0.518848808	RAPGEF3	protein_coding	nondeg
ENSG00000079385	-0.0796598	0.284636297	CEACAM1	protein_coding	nondeg
ENSG00000079387	0.000503138	0.995609901	SENP1	protein_coding	nondeg
ENSG00000079393	0.001376652	0.990000918	DUSP13	protein_coding	nondeg
ENSG00000079432	-0.058072263	0.424267397	CIC	protein_coding	nondeg
ENSG00000079435	-0.068346628	0.428065529	LIPE	protein_coding	nondeg
ENSG00000079459	-0.031132508	0.682421587	FDFT1	protein_coding	nondeg
ENSG00000079462	0.018927115	0.822273311	PAFAH1B3	protein_coding	nondeg
ENSG00000079482	-0.159753071	0.021430317	OPHN1	protein_coding	nondeg
ENSG00000079616	0.098649288	0.170253848	KIF22	protein_coding	nondeg
ENSG00000079689	0.004331878	0.96957521	SCGN	protein_coding	nondeg
ENSG00000079691	-0.087203342	0.177401203	CARMIL1	protein_coding	nondeg
ENSG00000079739	-0.094813143	0.119638105	PGM1	protein_coding	nondeg
ENSG00000079785	-0.033073398	0.653437651	DDX1	protein_coding	nondeg
ENSG00000079805	0.036891272	0.555760791	DNM2	protein_coding	nondeg
ENSG00000079819	-0.042708898	0.561061705	EPB41L2	protein_coding	nondeg
ENSG00000079841	0.054721164	0.504105553	RIMS1	protein_coding	nondeg
ENSG00000079931	-0.025332039	0.751683451	MOXD1	protein_coding	nondeg
ENSG00000079950	0.0441515	0.504926279	STX7	protein_coding	nondeg
ENSG00000079974	-0.075304653	0.265126285	RABL2B	protein_coding	nondeg
ENSG00000079999	0.021342121	0.789701059	KEAP1	protein_coding	nondeg
ENSG00000080007	0.003178341	0.977351975	DDX43	protein_coding	nondeg
ENSG00000080031	-0.134388732	0.299225221	PTPRH	protein_coding	nondeg
ENSG00000080166	0.021090631	0.842597443	DCT	protein_coding	nondeg
ENSG00000080189	0.009078184	0.922722128	SLC35C2	protein_coding	nondeg
ENSG00000080200	-0.096349238	0.216957559	CRYBG3	protein_coding	nondeg
ENSG00000080224	-0.14078894	0.235532477	EPHA6	protein_coding	nondeg
ENSG00000080293	0.034125458	0.755929586	SCTR	protein_coding	nondeg
ENSG00000080298	-0.009271223	0.921140333	RFX3	protein_coding	nondeg
ENSG00000080345	-0.042546628	0.563979558	RIF1	protein_coding	nondeg
ENSG00000080371	-0.042719504	0.550710854	RAB21	protein_coding	nondeg
ENSG00000080493	-0.394485029	0.036209056	SLC4A4	protein_coding	nondeg
ENSG00000080503	-0.059220724	0.388436647	SMARCA2	protein_coding	nondeg
ENSG00000080546	0.031223408	0.633938296	SESN1	protein_coding	nondeg
ENSG00000080561	-0.080645507	0.269186494	MID2	protein_coding	nondeg
ENSG00000080573	-0.086487183	0.327179239	COL5A3	protein_coding	nondeg
ENSG00000080603	-0.005331527	0.95704586	SRCAP	protein_coding	nondeg
ENSG00000080608	0.014783905	0.867218105	PUM3	protein_coding	nondeg
ENSG00000080618	-0.000796393	0.994839842	CPB2	protein_coding	nondeg
ENSG00000080644	-0.020439937	0.849884027	CHRNA3	protein_coding	nondeg
ENSG00000080709	-0.565206871	0.015109805	KCNN2	protein_coding	nondeg
ENSG00000080802	-0.06920529	0.315019019	CNOT4	protein_coding	nondeg
ENSG00000080815	0.003740804	0.964560575	PSEN1	protein_coding	nondeg
ENSG00000080819	-0.009594916	0.917609601	CPOX	protein_coding	nondeg
ENSG00000080822	0.032679976	0.651585103	CLDND1	protein_coding	nondeg
ENSG00000080823	-0.035369185	0.634015988	MOK	protein_coding	nondeg
ENSG00000080824	-0.029551976	0.702540886	HSP90AA1	protein_coding	nondeg
ENSG00000080839	0.062515442	0.386982662	RBL1	protein_coding	nondeg
ENSG00000080845	-0.145336827	0.137145063	DLGAP4	protein_coding	nondeg
ENSG00000080854	-0.133326586	0.213014047	IGSF9B	protein_coding	nondeg
ENSG00000080986	0.196457169	0.157625932	NDC80	protein_coding	nondeg
ENSG00000081014	-0.022483863	0.775863953	AP4E1	protein_coding	nondeg
ENSG00000081019	-0.048307456	0.439893961	RSBN1	protein_coding	nondeg
ENSG00000081026	-0.130387944	0.058149773	MAGI3	protein_coding	nondeg
ENSG00000081041	-0.054154	0.513435659	CXCL2	protein_coding	nondeg
ENSG00000081052	0.450116946	0.007229866	COL4A4	protein_coding	nondeg
ENSG00000081059	0.605304964	0.002608559	TCF7	protein_coding	deg
ENSG00000081087	0.098083655	0.091993368	OSTM1	protein_coding	nondeg
ENSG00000081138	0.020199854	0.862240344	CDH7	protein_coding	nondeg
ENSG00000081148	-0.014419521	0.874173881	IMPG2	protein_coding	nondeg
ENSG00000081154	-0.014593665	0.869491496	PCNP	protein_coding	nondeg
ENSG00000081177	-0.019908852	0.794824955	EXD2	protein_coding	nondeg
ENSG00000081181	0.007243437	0.940920352	ARG2	protein_coding	nondeg
ENSG00000081189	0.104703757	0.183700673	MEF2C	protein_coding	nondeg
ENSG00000081237	0.910495485	1.12566843567728e-06	PTPRC	protein_coding	deg
ENSG00000081248	0.002884586	0.973675569	CACNA1S	protein_coding	nondeg
ENSG00000081277	-0.77491826	0.000830329	PKP1	protein_coding	deg
ENSG00000081307	-0.014407439	0.871128122	UBA5	protein_coding	nondeg
ENSG00000081320	0.291067597	0.00223147	STK17B	protein_coding	nondeg
ENSG00000081377	-0.065856218	0.253041225	CDC14B	protein_coding	nondeg
ENSG00000081386	-0.005468573	0.955359275	ZNF510	protein_coding	nondeg
ENSG00000081479	-0.124744258	0.326811044	LRP2	protein_coding	nondeg
ENSG00000081665	-0.016054085	0.852894952	ZNF506	protein_coding	nondeg
ENSG00000081692	0.088647944	0.264675092	JMJD4	protein_coding	nondeg
ENSG00000081721	0.023621606	0.768091479	DUSP12	protein_coding	nondeg
ENSG00000081760	-0.019138019	0.820121493	AACS	protein_coding	nondeg
ENSG00000081791	0.008720783	0.921558242	DELE1	protein_coding	nondeg
ENSG00000081803	0.001573175	0.987343168	CADPS2	protein_coding	nondeg
ENSG00000081818	-0.009491409	0.920036201	PCDHB4	protein_coding	nondeg
ENSG00000081842	-0.016364633	0.874874816	PCDHA6	protein_coding	nondeg
ENSG00000081853	-0.236470143	0.081371123	PCDHGA2	protein_coding	nondeg
ENSG00000081870	0.0229204	0.776997382	HSPB11	protein_coding	nondeg
ENSG00000081913	-0.071015187	0.271742725	PHLPP1	protein_coding	nondeg
ENSG00000081923	-0.03842438	0.605034212	ATP8B1	protein_coding	nondeg
ENSG00000081985	0.011727353	0.901293283	IL12RB2	protein_coding	nondeg
ENSG00000082014	-0.036093135	0.643804999	SMARCD3	protein_coding	nondeg
ENSG00000082068	0.019340163	0.799874484	WDR70	protein_coding	nondeg
ENSG00000082074	0.532469212	0.010711197	FYB1	protein_coding	nondeg
ENSG00000082146	-0.00275041	0.97833654	STRADB	protein_coding	nondeg
ENSG00000082153	0.001917749	0.985208261	BZW1	protein_coding	nondeg
ENSG00000082175	-0.078754692	0.343682108	PGR	protein_coding	nondeg
ENSG00000082196	-0.067446458	0.413167248	C1QTNF3	protein_coding	nondeg
ENSG00000082212	0.027072135	0.723426296	ME2	protein_coding	nondeg
ENSG00000082213	-0.047045012	0.513554214	C5orf22	protein_coding	nondeg
ENSG00000082258	0.002429634	0.98086146	CCNT2	protein_coding	nondeg
ENSG00000082269	-0.022001286	0.786617154	FAM135A	protein_coding	nondeg
ENSG00000082293	0.110846037	0.300973102	COL19A1	protein_coding	nondeg
ENSG00000082397	-0.019431208	0.816931778	EPB41L3	protein_coding	nondeg
ENSG00000082438	-0.0456418	0.551336022	COBLL1	protein_coding	nondeg
ENSG00000082458	-0.02745329	0.72461883	DLG3	protein_coding	nondeg
ENSG00000082482	-0.022264006	0.795617936	KCNK2	protein_coding	nondeg
ENSG00000082497	-0.056064582	0.456092898	SERTAD4	protein_coding	nondeg
ENSG00000082512	0.04237833	0.552821553	TRAF5	protein_coding	nondeg
ENSG00000082515	0.004671729	0.962608811	MRPL22	protein_coding	nondeg
ENSG00000082516	0.005182232	0.953708189	GEMIN5	protein_coding	nondeg
ENSG00000082556	-0.153085102	0.283520812	OPRK1	protein_coding	nondeg
ENSG00000082641	-0.050075567	0.448426344	NFE2L1	protein_coding	nondeg
ENSG00000082684	-0.137177599	0.285423571	SEMA5B	protein_coding	nondeg
ENSG00000082701	-0.127695229	0.104566502	GSK3B	protein_coding	nondeg
ENSG00000082781	-0.048620027	0.481897413	ITGB5	protein_coding	nondeg
ENSG00000082805	-0.047631263	0.478579815	ERC1	protein_coding	nondeg
ENSG00000082898	-0.007912385	0.934546663	XPO1	protein_coding	nondeg
ENSG00000082929	-0.161124834	0.265532157	LINC01587	lncRNA	nondeg
ENSG00000082996	0.023799224	0.76736601	RNF13	protein_coding	nondeg
ENSG00000083067	-0.016349137	0.870056469	TRPM3	protein_coding	nondeg
ENSG00000083093	-0.018699914	0.820434384	PALB2	protein_coding	nondeg
ENSG00000083097	-0.031043661	0.679541278	DOP1A	protein_coding	nondeg
ENSG00000083099	-0.040378633	0.564277072	LYRM2	protein_coding	nondeg
ENSG00000083123	-0.050049432	0.488667163	BCKDHB	protein_coding	nondeg
ENSG00000083168	-0.050408108	0.469483743	KAT6A	protein_coding	nondeg
ENSG00000083223	0.002366644	0.981727128	TUT7	protein_coding	nondeg
ENSG00000083290	-0.059713137	0.322699287	ULK2	protein_coding	nondeg
ENSG00000083307	-0.093251767	0.176763612	GRHL2	protein_coding	nondeg
ENSG00000083312	-0.034186392	0.650205972	TNPO1	protein_coding	nondeg
ENSG00000083444	-0.074373101	0.249973216	PLOD1	protein_coding	nondeg
ENSG00000083454	0.390049963	0.055413214	P2RX5	protein_coding	nondeg
ENSG00000083457	0.026727611	0.737345498	ITGAE	protein_coding	nondeg
ENSG00000083520	-0.009118787	0.922719551	DIS3	protein_coding	nondeg
ENSG00000083535	-0.020985157	0.798131176	PIBF1	protein_coding	nondeg
ENSG00000083544	-0.043040769	0.531780451	TDRD3	protein_coding	nondeg
ENSG00000083635	-0.049605135	0.505233604	NUFIP1	protein_coding	nondeg
ENSG00000083642	-0.058792206	0.400882547	PDS5B	protein_coding	nondeg
ENSG00000083720	-0.02651753	0.738321276	OXCT1	protein_coding	nondeg
ENSG00000083750	0.037949245	0.591850949	RRAGB	protein_coding	nondeg
ENSG00000083799	0.113573575	0.049950583	CYLD	protein_coding	nondeg
ENSG00000083807	-0.022626406	0.784555796	SLC27A5	protein_coding	nondeg
ENSG00000083812	0.013091975	0.880581799	ZNF324	protein_coding	nondeg
ENSG00000083814	0.125895077	0.157074461	ZNF671	protein_coding	nondeg
ENSG00000083817	0.041504659	0.528263069	ZNF416	protein_coding	nondeg
ENSG00000083828	0.027732011	0.709290935	ZNF586	protein_coding	nondeg
ENSG00000083838	-0.009810477	0.917116044	ZNF446	protein_coding	nondeg
ENSG00000083844	-0.043201819	0.54488592	ZNF264	protein_coding	nondeg
ENSG00000083845	-0.020492088	0.806873869	RPS5	protein_coding	nondeg
ENSG00000083857	-0.169743857	0.073357638	FAT1	protein_coding	nondeg
ENSG00000083896	-0.028948515	0.708684489	YTHDC1	protein_coding	nondeg
ENSG00000083937	-0.005657206	0.954007405	CHMP2B	protein_coding	nondeg
ENSG00000084070	0.271598496	0.012456569	SMAP2	protein_coding	nondeg
ENSG00000084072	-0.006193015	0.947030576	PPIE	protein_coding	nondeg
ENSG00000084073	-0.023652575	0.768059779	ZMPSTE24	protein_coding	nondeg
ENSG00000084090	0.046283203	0.481939067	STARD7	protein_coding	nondeg
ENSG00000084092	-0.015697514	0.857232557	NOA1	protein_coding	nondeg
ENSG00000084093	-0.054597624	0.441023408	REST	protein_coding	nondeg
ENSG00000084110	0.004041116	0.96957521	HAL	protein_coding	nondeg
ENSG00000084112	-0.010582412	0.90940567	SSH1	protein_coding	nondeg
ENSG00000084207	-0.005548062	0.954614889	GSTP1	protein_coding	nondeg
ENSG00000084234	-0.065047112	0.372863764	APLP2	protein_coding	nondeg
ENSG00000084444	-0.027357866	0.722287305	FAM234B	protein_coding	nondeg
ENSG00000084453	-0.002790265	0.98014144	SLCO1A2	protein_coding	nondeg
ENSG00000084463	-0.034608088	0.637872497	WBP11	protein_coding	nondeg
ENSG00000084623	0.006016855	0.95059818	EIF3I	protein_coding	nondeg
ENSG00000084628	-0.01260518	0.899008941	NKAIN1	protein_coding	nondeg
ENSG00000084636	-0.028479141	0.719556715	COL16A1	protein_coding	nondeg
ENSG00000084652	0.045771726	0.405327609	TXLNA	protein_coding	nondeg
ENSG00000084674	-0.068165945	0.490114585	APOB	protein_coding	nondeg
ENSG00000084676	-0.083476312	0.24998116	NCOA1	protein_coding	nondeg
ENSG00000084693	-0.019513729	0.814803734	AGBL5	protein_coding	nondeg
ENSG00000084710	-0.108477065	0.295998372	EFR3B	protein_coding	nondeg
ENSG00000084731	-0.085730307	0.324791557	KIF3C	protein_coding	nondeg
ENSG00000084733	-0.032830734	0.648966617	RAB10	protein_coding	nondeg
ENSG00000084734	-0.244798307	0.176215187	GCKR	protein_coding	nondeg
ENSG00000084754	-0.03311513	0.63570338	HADHA	protein_coding	nondeg
ENSG00000084764	-0.113315933	0.139994431	MAPRE3	protein_coding	nondeg
ENSG00000084774	-0.010682646	0.907585426	CAD	protein_coding	nondeg
ENSG00000085063	-0.010427615	0.911229811	CD59	protein_coding	nondeg
ENSG00000085117	0.021914259	0.785601981	CD82	protein_coding	nondeg
ENSG00000085185	-0.266540106	0.046192443	BCORL1	protein_coding	nondeg
ENSG00000085224	-0.074989617	0.33363701	ATRX	protein_coding	nondeg
ENSG00000085231	0.018296637	0.829252056	AK6	protein_coding	nondeg
ENSG00000085265	0.212270058	0.165632911	FCN1	protein_coding	nondeg
ENSG00000085274	-0.014764585	0.86732914	MYNN	protein_coding	nondeg
ENSG00000085276	-0.083300508	0.281658577	MECOM	protein_coding	nondeg
ENSG00000085365	-0.016689849	0.846707117	SCAMP1	protein_coding	nondeg
ENSG00000085377	-0.03976929	0.528138916	PREP	protein_coding	nondeg
ENSG00000085382	-0.055418521	0.419426172	HACE1	protein_coding	nondeg
ENSG00000085415	-0.011958763	0.888383965	SEH1L	protein_coding	nondeg
ENSG00000085433	-0.006785946	0.940861302	WDR47	protein_coding	nondeg
ENSG00000085449	0.019100638	0.820713168	WDFY1	protein_coding	nondeg
ENSG00000085465	-0.026182893	0.742420364	OVGP1	protein_coding	nondeg
ENSG00000085491	-0.019053033	0.820305746	SLC25A24	protein_coding	nondeg
ENSG00000085511	-0.040895416	0.491129423	MAP3K4	protein_coding	nondeg
ENSG00000085514	0.489716015	0.015250825	PILRA	protein_coding	nondeg
ENSG00000085552	-0.425890771	0.006112672	IGSF9	protein_coding	nondeg
ENSG00000085563	-0.0665268	0.407423146	ABCB1	protein_coding	nondeg
ENSG00000085644	-0.049906922	0.480981081	ZNF213	protein_coding	nondeg
ENSG00000085662	0.044213655	0.553997609	AKR1B1	protein_coding	nondeg
ENSG00000085719	-0.065484223	0.335053709	CPNE3	protein_coding	nondeg
ENSG00000085721	-0.012998757	0.88482271	RRN3	protein_coding	nondeg
ENSG00000085733	-0.03938205	0.581201701	CTTN	protein_coding	nondeg
ENSG00000085741	-0.070287118	0.419698684	WNT11	protein_coding	nondeg
ENSG00000085760	0.010644708	0.909040325	MTIF2	protein_coding	nondeg
ENSG00000085788	-0.024811061	0.728278435	DDHD2	protein_coding	nondeg
ENSG00000085831	-0.034606591	0.644769434	TTC39A	protein_coding	nondeg
ENSG00000085832	0.059024287	0.308314718	EPS15	protein_coding	nondeg
ENSG00000085840	0.424702361	0.033954405	ORC1	protein_coding	nondeg
ENSG00000085871	-0.018342679	0.828747301	MGST2	protein_coding	nondeg
ENSG00000085872	-0.157740002	0.091814812	CHERP	protein_coding	nondeg
ENSG00000085978	0.032111026	0.659448959	ATG16L1	protein_coding	nondeg
ENSG00000085982	-0.071585046	0.216921128	USP40	protein_coding	nondeg
ENSG00000085998	-0.012295282	0.890097433	POMGNT1	protein_coding	nondeg
ENSG00000085999	0.035683664	0.702913654	RAD54L	protein_coding	nondeg
ENSG00000086015	-0.117649474	0.062766946	MAST2	protein_coding	nondeg
ENSG00000086061	0.062922696	0.384578099	DNAJA1	protein_coding	nondeg
ENSG00000086062	-0.026180049	0.740970361	B4GALT1	protein_coding	nondeg
ENSG00000086065	0.039906339	0.583257762	CHMP5	protein_coding	nondeg
ENSG00000086102	0.072250742	0.182689679	NFX1	protein_coding	nondeg
ENSG00000086159	-0.04502923	0.588536694	AQP6	protein_coding	nondeg
ENSG00000086189	0.009726818	0.917134103	DIMT1	protein_coding	nondeg
ENSG00000086200	-0.022681914	0.769844914	IPO11	protein_coding	nondeg
ENSG00000086205	-0.026125898	0.747619836	FOLH1	protein_coding	nondeg
ENSG00000086232	-0.034289793	0.641523644	EIF2AK1	protein_coding	nondeg
ENSG00000086288	0.031679409	0.737897014	NME8	protein_coding	nondeg
ENSG00000086289	-0.143139912	0.188737562	EPDR1	protein_coding	nondeg
ENSG00000086300	0.363817228	0.039327494	SNX10	protein_coding	nondeg
ENSG00000086475	-0.032314963	0.600886154	SEPHS1	protein_coding	nondeg
ENSG00000086504	0.041304203	0.568202794	MRPL28	protein_coding	nondeg
ENSG00000086544	0.040689152	0.568608728	ITPKC	protein_coding	nondeg
ENSG00000086548	-0.045115769	0.561269985	CEACAM6	protein_coding	nondeg
ENSG00000086570	-0.546888039	0.010387354	FAT2	protein_coding	nondeg
ENSG00000086589	0.007929468	0.927209932	RBM22	protein_coding	nondeg
ENSG00000086598	0.009620969	0.918561874	TMED2	protein_coding	nondeg
ENSG00000086619	0.022361886	0.782571972	ERO1B	protein_coding	nondeg
ENSG00000086666	0.036960568	0.587122721	ZFAND6	protein_coding	nondeg
ENSG00000086696	-0.006657833	0.94627191	HSD17B2	protein_coding	nondeg
ENSG00000086712	0.000484787	0.995908247	TXLNG	protein_coding	nondeg
ENSG00000086717	0.004777202	0.967392942	PPEF1	protein_coding	nondeg
ENSG00000086730	0.669858628	0.000489887	LAT2	protein_coding	deg
ENSG00000086758	-0.095437875	0.173224148	HUWE1	protein_coding	nondeg
ENSG00000086827	0.044775734	0.529622069	ZW10	protein_coding	nondeg
ENSG00000086848	-0.016110492	0.851343811	ALG9	protein_coding	nondeg
ENSG00000086967	-0.070559963	0.468866743	MYBPC2	protein_coding	nondeg
ENSG00000086991	-0.031726756	0.70258272	NOX4	protein_coding	nondeg
ENSG00000087008	-0.050373083	0.475334654	ACOX3	protein_coding	nondeg
ENSG00000087053	-0.037073824	0.600514502	MTMR2	protein_coding	nondeg
ENSG00000087074	0.028133211	0.716344617	PPP1R15A	protein_coding	nondeg
ENSG00000087076	-0.002813911	0.977379648	HSD17B14	protein_coding	nondeg
ENSG00000087077	-0.000123897	0.998620888	TRIP6	protein_coding	nondeg
ENSG00000087085	0.01689149	0.844294321	ACHE	protein_coding	nondeg
ENSG00000087086	0.075115344	0.364402117	FTL	protein_coding	nondeg
ENSG00000087087	-0.026846167	0.72578269	SRRT	protein_coding	nondeg
ENSG00000087088	0.014547364	0.869999058	BAX	protein_coding	nondeg
ENSG00000087095	-0.002426186	0.98014144	NLK	protein_coding	nondeg
ENSG00000087111	0.010186741	0.909832015	PIGS	protein_coding	nondeg
ENSG00000087116	-0.018979233	0.825903084	ADAMTS2	protein_coding	nondeg
ENSG00000087128	-0.104248043	0.283003676	TMPRSS11E	protein_coding	nondeg
ENSG00000087152	0.027060053	0.713196118	ATXN7L3	protein_coding	nondeg
ENSG00000087157	0.076523439	0.239150652	PGS1	protein_coding	nondeg
ENSG00000087191	-0.01301733	0.885505077	PSMC5	protein_coding	nondeg
ENSG00000087206	0.050015954	0.405226449	UIMC1	protein_coding	nondeg
ENSG00000087237	0.345215354	0.071908108	CETP	protein_coding	nondeg
ENSG00000087245	-0.007635326	0.936869354	MMP2	protein_coding	nondeg
ENSG00000087250	-0.021691137	0.814479597	MT3	protein_coding	nondeg
ENSG00000087253	-0.048067513	0.503644919	LPCAT2	protein_coding	nondeg
ENSG00000087258	-0.046687772	0.581663767	GNAO1	protein_coding	nondeg
ENSG00000087263	0.021007369	0.782305784	OGFOD1	protein_coding	nondeg
ENSG00000087266	0.0360719	0.631587188	SH3BP2	protein_coding	nondeg
ENSG00000087269	-0.015344605	0.859600603	NOP14	protein_coding	nondeg
ENSG00000087274	-0.061621055	0.28871519	ADD1	protein_coding	nondeg
ENSG00000087299	-0.066069457	0.330097985	L2HGDH	protein_coding	nondeg
ENSG00000087301	-0.020142503	0.807325564	TXNDC16	protein_coding	nondeg
ENSG00000087302	0.003077462	0.975256085	RTRAF	protein_coding	nondeg
ENSG00000087303	-0.026056065	0.74956338	NID2	protein_coding	nondeg
ENSG00000087338	-0.037966111	0.601437065	GMCL1	protein_coding	nondeg
ENSG00000087365	0.014941196	0.865056172	SF3B2	protein_coding	nondeg
ENSG00000087448	-0.099927962	0.137356937	KLHL42	protein_coding	nondeg
ENSG00000087460	-0.059100138	0.473522872	GNAS	protein_coding	nondeg
ENSG00000087470	-0.039305945	0.566292405	DNM1L	protein_coding	nondeg
ENSG00000087494	-0.065523378	0.433881839	PTHLH	protein_coding	nondeg
ENSG00000087495	-0.055332639	0.567365796	PHACTR3	protein_coding	nondeg
ENSG00000087502	0.020446755	0.804493939	ERGIC2	protein_coding	nondeg
ENSG00000087510	-0.201099126	0.027449088	TFAP2C	protein_coding	nondeg
ENSG00000087586	0.007570686	0.936974555	AURKA	protein_coding	nondeg
ENSG00000087589	0.050703464	0.53175141	CASS4	protein_coding	nondeg
ENSG00000087842	-0.01236861	0.892336191	PIR	protein_coding	nondeg
ENSG00000087884	-0.000289757	0.997702061	AAMDC	protein_coding	nondeg
ENSG00000087903	0.003516354	0.971559797	RFX2	protein_coding	nondeg
ENSG00000087995	-0.034628741	0.58891571	METTL2A	protein_coding	nondeg
ENSG00000088002	-0.675581398	0.004701863	SULT2B1	protein_coding	deg
ENSG00000088035	-0.030180253	0.69354025	ALG6	protein_coding	nondeg
ENSG00000088038	-0.009532176	0.919165042	CNOT3	protein_coding	nondeg
ENSG00000088053	-0.024473643	0.802291027	GP6	protein_coding	nondeg
ENSG00000088179	-0.005752902	0.952592174	PTPN4	protein_coding	nondeg
ENSG00000088205	0.046046605	0.494344756	DDX18	protein_coding	nondeg
ENSG00000088247	-0.06252827	0.34134347	KHSRP	protein_coding	nondeg
ENSG00000088256	-0.062867694	0.358689084	GNA11	protein_coding	nondeg
ENSG00000088280	-0.047864421	0.47615025	ASAP3	protein_coding	nondeg
ENSG00000088298	0.045824241	0.52445301	EDEM2	protein_coding	nondeg
ENSG00000088305	-0.035835026	0.63570338	DNMT3B	protein_coding	nondeg
ENSG00000088320	0.012594261	0.892601566	REM1	protein_coding	nondeg
ENSG00000088325	0.107228702	0.315838899	TPX2	protein_coding	nondeg
ENSG00000088340	0.272143301	0.080409745	FER1L4	lncRNA	nondeg
ENSG00000088356	-0.004402712	0.964560575	PDRG1	protein_coding	nondeg
ENSG00000088367	-0.293079896	0.002313912	EPB41L1	protein_coding	nondeg
ENSG00000088386	-0.147165028	0.238435149	SLC15A1	protein_coding	nondeg
ENSG00000088387	-0.084857397	0.217026033	DOCK9	protein_coding	nondeg
ENSG00000088448	0.036815334	0.596833995	ANKRD10	protein_coding	nondeg
ENSG00000088451	0.095532194	0.176933734	TGDS	protein_coding	nondeg
ENSG00000088538	-0.036219047	0.644769434	DOCK3	protein_coding	nondeg
ENSG00000088543	-0.051744513	0.437388767	C3orf18	protein_coding	nondeg
ENSG00000088682	0.018201793	0.828376248	COQ9	protein_coding	nondeg
ENSG00000088726	-1.430252715	0.000567437	TMEM40	protein_coding	deg
ENSG00000088727	-0.058328527	0.436920428	KIF9	protein_coding	nondeg
ENSG00000088756	-0.142904429	0.196169437	ARHGAP28	protein_coding	nondeg
ENSG00000088766	0.048646149	0.533197015	CRLS1	protein_coding	nondeg
ENSG00000088808	-0.136484333	0.074122896	PPP1R13B	protein_coding	nondeg
ENSG00000088812	-0.096698657	0.082585889	ATRN	protein_coding	nondeg
ENSG00000088826	-0.012714143	0.889284685	SMOX	protein_coding	nondeg
ENSG00000088827	0.462975613	0.025981236	SIGLEC1	protein_coding	nondeg
ENSG00000088832	-0.004189181	0.964725569	FKBP1A	protein_coding	nondeg
ENSG00000088833	0.011242962	0.896815744	NSFL1C	protein_coding	nondeg
ENSG00000088836	-0.118973808	0.18592763	SLC4A11	protein_coding	nondeg
ENSG00000088854	-0.041143606	0.562752298	DNAAF9	protein_coding	nondeg
ENSG00000088876	-0.057821901	0.353623782	ZNF343	protein_coding	nondeg
ENSG00000088881	-0.021584584	0.791748294	EBF4	protein_coding	nondeg
ENSG00000088882	0.150903152	0.238203946	CPXM1	protein_coding	nondeg
ENSG00000088888	-0.135339726	0.065384794	MAVS	protein_coding	nondeg
ENSG00000088899	-0.033914329	0.651564397	LZTS3	protein_coding	nondeg
ENSG00000088930	0.014758754	0.867176854	XRN2	protein_coding	nondeg
ENSG00000088970	-0.018311838	0.822563612	KIZ	protein_coding	nondeg
ENSG00000088986	0.004350811	0.964633385	DYNLL1	protein_coding	nondeg
ENSG00000088992	0.001352362	0.988985316	TESC	protein_coding	nondeg
ENSG00000089006	0.015009202	0.859782336	SNX5	protein_coding	nondeg
ENSG00000089009	0.005580332	0.954314808	RPL6	protein_coding	nondeg
ENSG00000089012	1.313327088	9.88600985854132e-06	SIRPG	protein_coding	deg
ENSG00000089022	-0.027410114	0.673417294	MAPKAPK5	protein_coding	nondeg
ENSG00000089041	0.122525124	0.163291477	P2RX7	protein_coding	nondeg
ENSG00000089048	-0.006012802	0.950731335	ESF1	protein_coding	nondeg
ENSG00000089050	-0.031712635	0.671324577	RBBP9	protein_coding	nondeg
ENSG00000089053	0.020957726	0.797668058	ANAPC5	protein_coding	nondeg
ENSG00000089057	0.010200344	0.913040943	SLC23A2	protein_coding	nondeg
ENSG00000089060	0.018493044	0.821643379	SLC8B1	protein_coding	nondeg
ENSG00000089063	0.005848242	0.951409419	TMEM230	protein_coding	nondeg
ENSG00000089091	-0.149157353	0.109575337	DZANK1	protein_coding	nondeg
ENSG00000089094	0.110832245	0.108603648	KDM2B	protein_coding	nondeg
ENSG00000089101	-0.085309509	0.396760496	CFAP61	protein_coding	nondeg
ENSG00000089123	0.01548345	0.85219854	TASP1	protein_coding	nondeg
ENSG00000089127	0.854128482	4.06117830318094e-06	OAS1	protein_coding	deg
ENSG00000089154	-0.034097397	0.616492995	GCN1	protein_coding	nondeg
ENSG00000089157	-0.015123445	0.864517131	RPLP0	protein_coding	nondeg
ENSG00000089159	-0.173543317	0.022139584	PXN	protein_coding	nondeg
ENSG00000089163	0.009298158	0.92057676	SIRT4	protein_coding	nondeg
ENSG00000089169	0.015854909	0.889131561	RPH3A	protein_coding	nondeg
ENSG00000089177	-0.023388167	0.771187974	KIF16B	protein_coding	nondeg
ENSG00000089195	0.001649982	0.986740786	TRMT6	protein_coding	nondeg
ENSG00000089199	-0.110836096	0.334550719	CHGB	protein_coding	nondeg
ENSG00000089220	0.016181167	0.852111777	PEBP1	protein_coding	nondeg
ENSG00000089225	0.002808136	0.983024583	TBX5	protein_coding	nondeg
ENSG00000089234	0.051173652	0.324791557	BRAP	protein_coding	nondeg
ENSG00000089248	0.000198886	0.998246058	ERP29	protein_coding	nondeg
ENSG00000089250	-0.597771435	0.023066169	NOS1	protein_coding	deg
ENSG00000089280	-0.092807811	0.183192552	FUS	protein_coding	nondeg
ENSG00000089289	-0.0059419	0.950966627	IGBP1	protein_coding	nondeg
ENSG00000089327	0.076089185	0.375400323	FXYD5	protein_coding	nondeg
ENSG00000089335	-0.013527156	0.880491364	ZNF302	protein_coding	nondeg
ENSG00000089351	-0.03690561	0.609101029	GRAMD1A	protein_coding	nondeg
ENSG00000089356	-0.048196536	0.525993131	FXYD3	protein_coding	nondeg
ENSG00000089472	-0.019516631	0.81568202	HEPH	protein_coding	nondeg
ENSG00000089486	-0.022407083	0.780798261	CDIP1	protein_coding	nondeg
ENSG00000089505	0.250106043	0.084111671	CMTM1	protein_coding	nondeg
ENSG00000089558	0.033884872	0.722213605	KCNH4	protein_coding	nondeg
ENSG00000089597	-0.042620464	0.510351621	GANAB	protein_coding	nondeg
ENSG00000089639	0.331066772	0.011743247	GMIP	protein_coding	nondeg
ENSG00000089682	-0.048185138	0.507471796	RBM41	protein_coding	nondeg
ENSG00000089685	0.075108207	0.422253208	BIRC5	protein_coding	nondeg
ENSG00000089692	0.542446736	0.021285866	LAG3	protein_coding	nondeg
ENSG00000089693	-0.019115228	0.817847648	MLF2	protein_coding	nondeg
ENSG00000089723	-0.000654138	0.99473714	OTUB2	protein_coding	nondeg
ENSG00000089737	0.025552881	0.736930025	DDX24	protein_coding	nondeg
ENSG00000089775	0.014208064	0.873453159	ZBTB25	protein_coding	nondeg
ENSG00000089818	0.041007344	0.558825509	NECAP1	protein_coding	nondeg
ENSG00000089820	0.727333438	5.10068669322703e-05	ARHGAP4	protein_coding	deg
ENSG00000089847	-0.043700342	0.586414313	ANKRD24	protein_coding	nondeg
ENSG00000089876	-0.022822468	0.775801877	DHX32	protein_coding	nondeg
ENSG00000089902	-0.119099846	0.066831624	RCOR1	protein_coding	nondeg
ENSG00000089916	-0.020279756	0.800933869	GPATCH2L	protein_coding	nondeg
ENSG00000090006	-0.087336367	0.286472262	LTBP4	protein_coding	nondeg
ENSG00000090013	0.01294947	0.886406312	BLVRB	protein_coding	nondeg
ENSG00000090020	-0.264597496	0.031060712	SLC9A1	protein_coding	nondeg
ENSG00000090054	-0.016780655	0.84030795	SPTLC1	protein_coding	nondeg
ENSG00000090060	-0.005756167	0.953159356	PAPOLA	protein_coding	nondeg
ENSG00000090061	-0.004586929	0.963105175	CCNK	protein_coding	nondeg
ENSG00000090097	0.008768309	0.926366521	PCBP4	protein_coding	nondeg
ENSG00000090104	0.599558218	0.004779496	RGS1	protein_coding	deg
ENSG00000090238	0.021646276	0.790942022	YPEL3	protein_coding	nondeg
ENSG00000090263	-0.023773821	0.76781195	MRPS33	protein_coding	nondeg
ENSG00000090266	-0.007413643	0.938020403	NDUFB2	protein_coding	nondeg
ENSG00000090273	-0.001913526	0.985208261	NUDC	protein_coding	nondeg
ENSG00000090316	0.013022537	0.876918251	MAEA	protein_coding	nondeg
ENSG00000090339	0.643422082	8.80000529092508e-05	ICAM1	protein_coding	deg
ENSG00000090372	-0.009650174	0.915301108	STRN4	protein_coding	nondeg
ENSG00000090376	-0.024414736	0.758567637	IRAK3	protein_coding	nondeg
ENSG00000090382	0.022671418	0.792293926	LYZ	protein_coding	nondeg
ENSG00000090432	0.034170735	0.641049124	MUL1	protein_coding	nondeg
ENSG00000090447	0.029833264	0.6929037	TFAP4	protein_coding	nondeg
ENSG00000090470	0.062920893	0.280886566	PDCD7	protein_coding	nondeg
ENSG00000090487	0.031012086	0.681226383	SPG21	protein_coding	nondeg
ENSG00000090512	-0.382638474	0.0793825	FETUB	protein_coding	nondeg
ENSG00000090520	0.046070143	0.53385555	DNAJB11	protein_coding	nondeg
ENSG00000090530	-0.061166981	0.422520574	P3H2	protein_coding	nondeg
ENSG00000090534	-0.380958524	0.091417406	THPO	protein_coding	nondeg
ENSG00000090539	-0.03423156	0.660761747	CHRD	protein_coding	nondeg
ENSG00000090554	0.05106663	0.591850949	FLT3LG	protein_coding	nondeg
ENSG00000090565	-0.057012974	0.379633622	RAB11FIP3	protein_coding	nondeg
ENSG00000090581	0.007718737	0.936555269	GNPTG	protein_coding	nondeg
ENSG00000090612	-0.033836567	0.653059917	ZNF268	protein_coding	nondeg
ENSG00000090615	-0.030539665	0.679498424	GOLGA3	protein_coding	nondeg
ENSG00000090621	0.024737342	0.753894784	PABPC4	protein_coding	nondeg
ENSG00000090659	0.020357286	0.810259561	CD209	protein_coding	nondeg
ENSG00000090661	-0.004341054	0.964747554	CERS4	protein_coding	nondeg
ENSG00000090674	0.035611652	0.630087858	MCOLN1	protein_coding	nondeg
ENSG00000090686	0.005727043	0.953159356	USP48	protein_coding	nondeg
ENSG00000090776	-0.094998981	0.234867154	EFNB1	protein_coding	nondeg
ENSG00000090857	-0.027429055	0.725059199	PDPR	protein_coding	nondeg
ENSG00000090861	-0.011038754	0.902472509	AARS1	protein_coding	nondeg
ENSG00000090863	-0.093943297	0.134748968	GLG1	protein_coding	nondeg
ENSG00000090889	0.04083314	0.638834425	KIF4A	protein_coding	nondeg
ENSG00000090905	-0.077870547	0.275002198	TNRC6A	protein_coding	nondeg
ENSG00000090924	0.022755528	0.781859708	PLEKHG2	protein_coding	nondeg
ENSG00000090932	0.065631336	0.544119789	DLL3	protein_coding	nondeg
ENSG00000090971	0.010176086	0.913286113	NAT14	protein_coding	nondeg
ENSG00000090975	-0.057903435	0.443249414	PITPNM2	protein_coding	nondeg
ENSG00000090989	-0.041600493	0.553717197	EXOC1	protein_coding	nondeg
ENSG00000091009	-0.017472967	0.837302436	RBM27	protein_coding	nondeg
ENSG00000091010	-0.129230789	0.330094937	POU4F3	protein_coding	nondeg
ENSG00000091039	-0.015922974	0.854149623	OSBPL8	protein_coding	nondeg
ENSG00000091073	-0.117438666	0.10894096	DTX2	protein_coding	nondeg
ENSG00000091106	0.696349625	0.02326008	NLRC4	protein_coding	deg
ENSG00000091127	-0.01433775	0.870897265	PUS7	protein_coding	nondeg
ENSG00000091128	-0.294626372	0.139963733	LAMB4	protein_coding	nondeg
ENSG00000091129	-0.024132849	0.783836459	NRCAM	protein_coding	nondeg
ENSG00000091136	-0.023404074	0.772467916	LAMB1	protein_coding	nondeg
ENSG00000091137	-0.323325174	0.115756946	SLC26A4	protein_coding	nondeg
ENSG00000091140	-0.019254127	0.818416487	DLD	protein_coding	nondeg
ENSG00000091157	-0.003858333	0.967149912	WDR7	protein_coding	nondeg
ENSG00000091164	-0.028870106	0.704757385	TXNL1	protein_coding	nondeg
ENSG00000091181	-0.007020139	0.942228766	IL5RA	protein_coding	nondeg
ENSG00000091262	-0.072758511	0.347177499	ABCC6	protein_coding	nondeg
ENSG00000091317	0.015861653	0.85288089	CMTM6	protein_coding	nondeg
ENSG00000091409	-0.066764446	0.386152166	ITGA6	protein_coding	nondeg
ENSG00000091428	-0.028249434	0.715335469	RAPGEF4	protein_coding	nondeg
ENSG00000091436	-0.181636844	0.071589223	MAP3K20	protein_coding	nondeg
ENSG00000091482	-0.220011822	0.147521098	SMPX	protein_coding	nondeg
ENSG00000091483	0.002634732	0.979308249	FH	protein_coding	nondeg
ENSG00000091490	0.036000144	0.619189337	SEL1L3	protein_coding	nondeg
ENSG00000091513	0.02441073	0.767396081	TF	protein_coding	nondeg
ENSG00000091527	0.138778608	0.041853746	CDV3	protein_coding	nondeg
ENSG00000091536	-0.040087342	0.635399771	MYO15A	protein_coding	nondeg
ENSG00000091542	0.003878478	0.968632833	ALKBH5	protein_coding	nondeg
ENSG00000091592	0.240221161	0.069994258	NLRP1	protein_coding	nondeg
ENSG00000091622	-0.390824499	0.004082092	PITPNM3	protein_coding	nondeg
ENSG00000091640	0.008493776	0.929186479	SPAG7	protein_coding	nondeg
ENSG00000091651	0.008090649	0.934546663	ORC6	protein_coding	nondeg
ENSG00000091656	-0.190841874	0.116022145	ZFHX4	protein_coding	nondeg
ENSG00000091704	-0.149891875	0.288053852	CPA1	protein_coding	nondeg
ENSG00000091732	0.00205015	0.983983962	ZC3HC1	protein_coding	nondeg
ENSG00000091831	0.00432707	0.964596425	ESR1	protein_coding	nondeg
ENSG00000091844	-0.118811037	0.279559306	RGS17	protein_coding	nondeg
ENSG00000091879	-0.036015976	0.643906761	ANGPT2	protein_coding	nondeg
ENSG00000091947	0.00712344	0.941130705	TMEM101	protein_coding	nondeg
ENSG00000091972	0.01952467	0.81549899	CD200	protein_coding	nondeg
ENSG00000091986	0.010442595	0.911594583	CCDC80	protein_coding	nondeg
ENSG00000092009	-0.040909976	0.625223091	CMA1	protein_coding	nondeg
ENSG00000092010	0.22532492	0.03980233	PSME1	protein_coding	nondeg
ENSG00000092020	0.033833415	0.647276413	PPP2R3C	protein_coding	nondeg
ENSG00000092036	-0.038336374	0.605529335	HAUS4	protein_coding	nondeg
ENSG00000092051	-0.101312529	0.342727419	JPH4	protein_coding	nondeg
ENSG00000092054	0.000404594	0.995045912	MYH7	protein_coding	nondeg
ENSG00000092067	0.008715394	0.941014256	CEBPE	protein_coding	nondeg
ENSG00000092068	-0.365700144	0.007281896	SLC7A8	protein_coding	nondeg
ENSG00000092094	0.053089692	0.450796928	OSGEP	protein_coding	nondeg
ENSG00000092096	-0.076453346	0.300275141	SLC22A17	protein_coding	nondeg
ENSG00000092108	0.010764024	0.907864535	SCFD1	protein_coding	nondeg
ENSG00000092140	-0.016079663	0.85288089	G2E3	protein_coding	nondeg
ENSG00000092148	-0.053603083	0.424721391	HECTD1	protein_coding	nondeg
ENSG00000092199	0.03881164	0.577175036	HNRNPC	protein_coding	nondeg
ENSG00000092200	0.02318021	0.806282274	RPGRIP1	protein_coding	nondeg
ENSG00000092201	-0.030482444	0.682645499	SUPT16H	protein_coding	nondeg
ENSG00000092203	-0.005944235	0.934885383	TOX4	protein_coding	nondeg
ENSG00000092208	0.002625982	0.979261442	GEMIN2	protein_coding	nondeg
ENSG00000092295	-1.533388119	7.07960259132792e-07	TGM1	protein_coding	deg
ENSG00000092330	0.118177527	0.053169241	TINF2	protein_coding	nondeg
ENSG00000092345	1.739312971	0.000541471	DAZL	protein_coding	deg
ENSG00000092421	-0.207273711	0.081989842	SEMA6A	protein_coding	nondeg
ENSG00000092439	-0.029807118	0.695250596	TRPM7	protein_coding	nondeg
ENSG00000092445	-0.130544861	0.104281136	TYRO3	protein_coding	nondeg
ENSG00000092470	0.166612511	0.055449405	WDR76	protein_coding	nondeg
ENSG00000092529	0.012625517	0.889872305	CAPN3	protein_coding	nondeg
ENSG00000092531	-0.003201322	0.97391526	SNAP23	protein_coding	nondeg
ENSG00000092607	-0.053529978	0.48133565	TBX15	protein_coding	nondeg
ENSG00000092621	-0.035717019	0.635104549	PHGDH	protein_coding	nondeg
ENSG00000092758	-0.020992577	0.799208271	COL9A3	protein_coding	nondeg
ENSG00000092820	0.027615248	0.715780862	EZR	protein_coding	nondeg
ENSG00000092841	0.021740021	0.790303256	MYL6	protein_coding	nondeg
ENSG00000092847	-0.083623242	0.171199067	AGO1	protein_coding	nondeg
ENSG00000092850	-0.008781737	0.931639441	TEKT2	protein_coding	nondeg
ENSG00000092853	0.054497905	0.553858036	CLSPN	protein_coding	nondeg
ENSG00000092871	0.01361578	0.876485437	RFFL	protein_coding	nondeg
ENSG00000092929	0.303642938	0.030502053	UNC13D	protein_coding	nondeg
ENSG00000092931	-0.006289179	0.947422867	MFSD11	protein_coding	nondeg
ENSG00000092964	-0.021305051	0.793447296	DPYSL2	protein_coding	nondeg
ENSG00000092969	-0.164281499	0.191658336	TGFB2	protein_coding	nondeg
ENSG00000092978	-0.003430821	0.972372317	GPATCH2	protein_coding	nondeg
ENSG00000093000	0.040146272	0.549461474	NUP50	protein_coding	nondeg
ENSG00000093009	0.083044623	0.418178922	CDC45	protein_coding	nondeg
ENSG00000093010	0.008170233	0.932429395	COMT	protein_coding	nondeg
ENSG00000093072	0.610037229	0.000208929	ADA2	protein_coding	deg
ENSG00000093134	-0.00024955	0.998246058	VNN3P	lncRNA	nondeg
ENSG00000093144	-0.005035313	0.95973151	ECHDC1	protein_coding	nondeg
ENSG00000093167	-0.010099537	0.913870774	LRRFIP2	protein_coding	nondeg
ENSG00000093183	0.037285371	0.550631759	SEC22C	protein_coding	nondeg
ENSG00000093217	-0.202360607	0.06125715	XYLB	protein_coding	nondeg
ENSG00000094631	-0.012176765	0.883549488	HDAC6	protein_coding	nondeg
ENSG00000094755	0.00490418	0.961871812	GABRP	protein_coding	nondeg
ENSG00000094796	-0.817653576	0.023838732	KRT31	protein_coding	deg
ENSG00000094804	0.168781362	0.118143573	CDC6	protein_coding	nondeg
ENSG00000094841	0.005578714	0.953263794	UPRT	protein_coding	nondeg
ENSG00000094880	0.005749339	0.949182752	CDC23	protein_coding	nondeg
ENSG00000094914	0.027160688	0.711654193	AAAS	protein_coding	nondeg
ENSG00000094916	-0.08884613	0.217026033	CBX5	protein_coding	nondeg
ENSG00000094963	-0.066663774	0.414977654	FMO2	protein_coding	nondeg
ENSG00000094975	-0.006054546	0.950410008	SUCO	protein_coding	nondeg
ENSG00000095002	-0.054518981	0.415983049	MSH2	protein_coding	nondeg
ENSG00000095015	0.032638217	0.651561534	MAP3K1	protein_coding	nondeg
ENSG00000095066	-0.027350161	0.721548502	HOOK2	protein_coding	nondeg
ENSG00000095110	-0.036982421	0.693150455	NXPE1	protein_coding	nondeg
ENSG00000095139	-0.020153379	0.806873869	ARCN1	protein_coding	nondeg
ENSG00000095203	-0.089487604	0.227208472	EPB41L4B	protein_coding	nondeg
ENSG00000095209	-0.02276678	0.776568181	TMEM38B	protein_coding	nondeg
ENSG00000095261	-0.022809483	0.7768748	PSMD5	protein_coding	nondeg
ENSG00000095303	-0.023318123	0.773298513	PTGS1	protein_coding	nondeg
ENSG00000095319	-0.041589554	0.461844983	NUP188	protein_coding	nondeg
ENSG00000095321	-0.126204057	0.062774001	CRAT	protein_coding	nondeg
ENSG00000095370	0.260881891	0.044069625	SH2D3C	protein_coding	nondeg
ENSG00000095380	0.019454621	0.816723215	NANS	protein_coding	nondeg
ENSG00000095383	-0.05529097	0.42377376	TBC1D2	protein_coding	nondeg
ENSG00000095397	-0.081454625	0.267254669	WHRN	protein_coding	nondeg
ENSG00000095485	0.044707145	0.494048044	CWF19L1	protein_coding	nondeg
ENSG00000095539	-0.04659288	0.545479548	SEMA4G	protein_coding	nondeg
ENSG00000095564	0.01738437	0.837290567	BTAF1	protein_coding	nondeg
ENSG00000095574	-0.021604381	0.789554932	IKZF5	protein_coding	nondeg
ENSG00000095585	0.086413273	0.281658577	BLNK	protein_coding	nondeg
ENSG00000095587	-0.057363668	0.45228389	TLL2	protein_coding	nondeg
ENSG00000095596	-0.048064796	0.643066561	CYP26A1	protein_coding	nondeg
ENSG00000095627	-0.100317689	0.353119488	TDRD1	protein_coding	nondeg
ENSG00000095637	-0.252072689	0.024697868	SORBS1	protein_coding	nondeg
ENSG00000095713	-0.087979084	0.338367521	CRTAC1	protein_coding	nondeg
ENSG00000095739	-0.038596326	0.606905313	BAMBI	protein_coding	nondeg
ENSG00000095752	-0.071338106	0.506726037	IL11	protein_coding	nondeg
ENSG00000095777	-0.020121364	0.835618181	MYO3A	protein_coding	nondeg
ENSG00000095787	-0.005836753	0.951954141	WAC	protein_coding	nondeg
ENSG00000095794	0.064465333	0.338710638	CREM	protein_coding	nondeg
ENSG00000095906	0.015750491	0.856338562	NUBP2	protein_coding	nondeg
ENSG00000095917	-0.090714471	0.391190036	TPSD1	protein_coding	nondeg
ENSG00000095932	-0.046108103	0.649670135	SMIM24	protein_coding	nondeg
ENSG00000095951	-0.004860844	0.961234896	HIVEP1	protein_coding	nondeg
ENSG00000095970	0.043079393	0.604407751	TREM2	protein_coding	nondeg
ENSG00000096006	-0.02856884	0.734353809	CRISP3	protein_coding	nondeg
ENSG00000096060	0.102448523	0.322225869	FKBP5	protein_coding	nondeg
ENSG00000096063	0.00121382	0.990196062	SRPK1	protein_coding	nondeg
ENSG00000096070	-0.131102791	0.100689259	BRPF3	protein_coding	nondeg
ENSG00000096080	0.037402769	0.629997219	MRPS18A	protein_coding	nondeg
ENSG00000096088	0.072654159	0.516991657	PGC	protein_coding	nondeg
ENSG00000096092	-0.002381309	0.981408947	TMEM14A	protein_coding	nondeg
ENSG00000096093	-0.098122153	0.128747449	EFHC1	protein_coding	nondeg
ENSG00000096384	-0.058773012	0.370695758	HSP90AB1	protein_coding	nondeg
ENSG00000096401	-0.011138393	0.903564394	CDC5L	protein_coding	nondeg
ENSG00000096433	-0.003354784	0.972695028	ITPR3	protein_coding	nondeg
ENSG00000096654	0.085982263	0.134171617	ZNF184	protein_coding	nondeg
ENSG00000096696	-0.339149125	0.0191333	DSP	protein_coding	nondeg
ENSG00000096717	-0.014606902	0.869020305	SIRT1	protein_coding	nondeg
ENSG00000096746	-0.05700653	0.416751802	HNRNPH3	protein_coding	nondeg
ENSG00000096872	-0.079915314	0.322699287	IFT74	protein_coding	nondeg
ENSG00000096968	0.127023619	0.09420849	JAK2	protein_coding	nondeg
ENSG00000096996	0.892332157	2.40054879463424e-05	IL12RB1	protein_coding	deg
ENSG00000097007	-0.079757874	0.183377132	ABL1	protein_coding	nondeg
ENSG00000097021	0.052026786	0.488030194	ACOT7	protein_coding	nondeg
ENSG00000097033	-0.005129146	0.95876917	SH3GLB1	protein_coding	nondeg
ENSG00000097046	0.024604308	0.76156367	CDC7	protein_coding	nondeg
ENSG00000097096	-0.092578785	0.203919172	SYDE2	protein_coding	nondeg
[truncated: 25,735 more rows]
