# Supplementary material for: Genome-wide gene expression analysis suggests an important regulatory role of lncRNAs in primary Sjögren’s syndrome
Source: Front Immunol. 2026 Apr 15;17:1751195. doi: 10.3389/fimmu.2026.1751195 (PMC13124706; doi:10.3389/fimmu.2026.1751195)
Supplement: Supplementary file 8 [file Table3.xls]

Supplementary Table S3. Genes associated by pSS occurrence reported by GWAS studies collected.
Gene	GWAS studies counts	GWAS studies
STAT4	5	pmid28076899,pmid24097067,pmid35896530,pmid24097066,pmid34594039
HLA-DQA1	3	pmid24097066,pmid27503288,pmid28076899
IRF5	3	pmid34594039,pmid28076899,pmid24097067
PRDM1	3	pmid24097067,pmid24097066,pmid35896530
BLK	2	pmid35896530,pmid24097067
CXCR5	2	pmid24097067,pmid35896530
FCGR2A	2	pmid24097067,pmid35896530
HLA-DPB1	2	pmid24097066,pmid28076899
HLA-DQA2	2	pmid28076899,pmid24097066
HLA-DQB1	2	pmid24097066,pmid28076899
IKZF1	2	pmid35896530,pmid24097066
IL12A	2	pmid24097067,pmid35896530
NA	2	pmid24097066,pmid35896530
TNFAIP3	2	pmid24097067,pmid35896530
TNIP1	2	pmid24097067,pmid35896530
95kb_5_of_RP3-460G2.2	1	pmid35896530
ABCB5	1	pmid35896530
ABI2	1	pmid35896530
ADAMTSL2	1	pmid35896530
AJAP1	1	pmid35896530
AKAP13	1	pmid27503288
ASB3	1	pmid35896530
ATG5	1	pmid24097066
BTBD11	1	pmid27503288
BTNL2	1	pmid24097066
C16orf82	1	pmid35896530
C2orf29	1	pmid35896530
C5orf64	1	pmid35896530
C6orf10	1	pmid24097066
C6orf15	1	pmid24097066
C7orf72	1	pmid24097066
CACNA1C	1	pmid27503288
CARS2	1	pmid35896530
CASQ2	1	pmid27503288
CBLB	1	pmid35896530
CCDC174	1	pmid28076899
CCDC66	1	pmid35896530
CD247	1	pmid35896530
CEP112	1	pmid27503288
CGNL1	1	pmid35896530
CMC1	1	pmid35896530
CNTN4	1	pmid27503288
COL11A2	1	pmid24097066
CRISPLD1	1	pmid35896530
CSMD3	1	pmid27503288
DCHS2	1	pmid35896530
DGKQ	1	pmid24097067
DKFZp686O1327	1	pmid35896530
EGLN3	1	pmid24097066
ELN	1	pmid35896530
ENSA	1	pmid35896530
EPB41L4B	1	pmid35896530
ERBB4	1	pmid24097066
FAM193A	1	pmid35896530
FCRL4	1	pmid35896530
FLJ25363	1	pmid27503288
FLJ36777	1	pmid35896530
GPC6	1	pmid27503288
GRIP2	1	pmid28076899
GRM7	1	pmid35896530
GTF21RD1-NCF1	1	pmid35896530
GTF2I	1	pmid24097066
GTF2IRD1	1	pmid24097066
GTF2IRD1-GTF2I	1	pmid24097066
HCG22	1	pmid24097066
HLA	1	pmid24097067
HLA-B	1	pmid34594039
HLA-DMB	1	pmid24097066
HLA-DPA1	1	pmid24097066
HLA-DRA	1	pmid24097066
HLA-DRB1	1	pmid28076899
HTR2A	1	pmid28076899
IGF2R	1	pmid35896530
IL10	1	pmid35896530
IQCB1	1	pmid35896530
IRAK1BP1	1	pmid24097067
IRF5-TNPO3	1	pmid35896530
IRF8	1	pmid35896530
IRIF5	1	pmid24097067
ITSN2	1	pmid24097067
KCND3	1	pmid35896530
KIAA1107	1	pmid35896530
KIF26B	1	pmid35896530
KLF2	1	pmid35896530
KLRG1	1	pmid28076899
LAPTM4A	1	pmid35896530
LBR	1	pmid27503288
LINC00562	1	pmid28076899
LINC00648	1	pmid24097066
LINC00871	1	pmid28076899
LMLN	1	pmid35896530
LOC100128714	1	pmid27503288
LOC100506835	1	pmid35896530
LOC100507098	1	pmid35896530
LOC100630917	1	pmid35896530
LOC101929118	1	pmid27503288
LOC1720	1	pmid35896530
LOC286083	1	pmid35896530
LOC339975	1	pmid35896530
LOC643529	1	pmid35896530
LOC728586	1	pmid24097066
LRRC66	1	pmid27503288
LSAMP	1	pmid35896530
M6PR	1	pmid28076899
METTL13	1	pmid35896530
MFHAS1	1	pmid35896530
MIAT	1	pmid35896530
MIR4490	1	pmid35896530
MIS18BP1	1	pmid28076899
MYL9	1	pmid35896530
MYO3A	1	pmid35896530
NACC2	1	pmid28076899
NFAT5	1	pmid28076899
NOS1AP	1	pmid27503288
NOTCH4	1	pmid24097066
NUDT12	1	pmid35896530
OAS1	1	pmid35896530
OTOS	1	pmid35896530
PDE8B	1	pmid28076899
PHIP	1	pmid24097067
PHRF1	1	pmid35896530
PLCL1	1	pmid35896530
PRCC	1	pmid28076899
PRORSD1P	1	pmid35896530
PSMB9	1	pmid24097066
PTPRD	1	pmid35896530
PTTG1	1	pmid24097067
RAB3IL1	1	pmid35896530
RBMS3	1	pmid27503288
RELL1	1	pmid35896530
RELN	1	pmid28076899
RFTN2	1	pmid35896530
ROBO2	1	pmid27503288
ROS1	1	pmid35896530
RPS29	1	pmid24097066
SH2D2A	1	pmid28076899
SHISA9	1	pmid28076899
SNX7	1	pmid35896530
SPIRE2	1	pmid35896530
SPTSSA	1	pmid24097066
SRPRB	1	pmid35896530
STIM2	1	pmid35896530
SYTL3	1	pmid35896530
TAP2	1	pmid27503288
TBC1D4	1	pmid27503288
TMCO4	1	pmid35896530
TNP03	1	pmid28076899
TNP1	1	pmid35896530
TRIP1	1	pmid24097067
UNCX	1	pmid35896530
VANGL1	1	pmid27503288
VRK2	1	pmid35896530
ZFR	1	pmid35896530
ZNF208	1	pmid24097066
ZNF43	1	pmid24097066
ZPLD1	1	pmid35896530
