# Supplementary material for: Genome-wide gene expression analysis suggests an important regulatory role of lncRNAs in primary Sjögren’s syndrome
Source: Front Immunol. 2026 Apr 15;17:1751195. doi: 10.3389/fimmu.2026.1751195 (PMC13124706; doi:10.3389/fimmu.2026.1751195)
Supplement: Supplementary file 9 [file Table4.xls]

Supplementary Table S4. pathway with significant summed expression correlated with pSS occurrence.
Geneset	Clinic_feat	Spearman_rho	p	fdr
KEGG_MEDICUS_REFERENCE_ANTIGEN_PROCESSING_AND_PRESENTATION_BY_MHC_CLASS_I_MOLECULES	Grade	0.678203312	5.0174654648178e-18	3.99866910218655e-13
PID_CXCR3_PATHWAY	Grade	0.670834232	1.54277750876015e-17	1.22948568005623e-12
KEGG_MEDICUS_REFERENCE_ANTIGEN_PROCESSING_AND_PRESENTATION_BY_MHC_CLASS_I_MOLECULES	Gland_wither	0.677209862	2.02830872656978e-17	1.61642007346525e-12
REACTOME_COSTIMULATION_BY_THE_CD28_FAMILY	Gland_wither	0.656736076	3.81106502192518e-16	3.03692338402152e-11
REACTOME_INTERFERON_GAMMA_SIGNALING	Gland_wither	0.6546362	5.08345234223517e-16	4.0507489989101e-11
KEGG_MEDICUS_PATHOGEN_HTLV_1_P12_TO_ANTIGEN_PROCESSING_AND_PRESENTATION_BY_MHC_CLASS_I_MOLECULES	Gland_wither	0.654111231	5.46113074843484e-16	4.3517020368903e-11
KEGG_MEDICUS_PATHOGEN_KSHV_MIR1_2_TO_ANTIGEN_PROCESSING_AND_PRESENTATION_BY_MHC_CLASS_I_MOLECULES	Gland_wither	0.652011356	7.2638366599716e-16	5.78789768903197e-11
WP_TYPE_II_INTERFERON_SIGNALING	Grade	0.643272087	7.8611621614466e-16	6.26377401024065e-11
KEGG_MEDICUS_REFERENCE_ANTIGEN_PROCESSING_AND_PRESENTATION_BY_MHC_CLASS_I_MOLECULES	pss	0.6355433	1.30423382003193e-15	1.03905699974304e-10
REACTOME_DDX58_IFIH1_MEDIATED_INDUCTION_OF_INTERFERON_ALPHA_BETA	Grade	0.638686661	1.45482889552076e-15	1.15900398790557e-10
REACTOME_ENDOSOMAL_VACUOLAR_PATHWAY	Gland_wither	0.646761667	1.46775456447163e-15	1.16930135133197e-10
PID_CXCR3_PATHWAY	Gland_wither	0.646236698	1.5735306598555e-15	1.25353746486729e-10
REACTOME_INTERFERON_GAMMA_SIGNALING	Grade	0.635403801	2.24624217668338e-15	1.78933405552421e-10
REACTOME_COSTIMULATION_BY_THE_CD28_FAMILY	Grade	0.634897982	2.4006131161494e-15	1.91225638993113e-10
KEGG_VIRAL_MYOCARDITIS	Gland_wither	0.638362165	4.39784796229646e-15	3.50253407413215e-10
PID_TCR_PATHWAY	Gland_wither	0.637312227	5.03252223502569e-15	4.00785038275211e-10
REACTOME_ADAPTIVE_IMMUNE_SYSTEM	Grade	0.629125701	5.0815976666133e-15	4.04693356571417e-10
KEGG_MEDICUS_PATHOGEN_HTLV_1_P12_TO_ANTIGEN_PROCESSING_AND_PRESENTATION_BY_MHC_CLASS_I_MOLECULES	Grade	0.628623189	5.42040603085369e-15	4.31670295485126e-10
BIOCARTA_CSK_PATHWAY	Gland_wither	0.636262289	5.75581694516543e-15	4.58375994062139e-10
BIOCARTA_LYMPHOCYTE_PATHWAY	Gland_wither	0.63573732	6.15437436448494e-15	4.90103602515758e-10
KEGG_MEDICUS_PATHOGEN_KSHV_MIR1_2_TO_ANTIGEN_PROCESSING_AND_PRESENTATION_BY_MHC_CLASS_I_MOLECULES	Grade	0.626907374	6.75091863312077e-15	5.37602654429939e-10
KEGG_MEDICUS_PATHOGEN_HPV_E5_TO_ANTIGEN_PROCESSING_AND_PRESENTATION_BY_MHC_CLASS_I_MOLECULES	Gland_wither	0.634687382	7.03349445669636e-15	5.60098264070101e-10
PID_PI3KCI_PATHWAY	Gland_wither	0.632587507	9.17240694484294e-15	7.30362075390064e-10
REACTOME_GENERATION_OF_SECOND_MESSENGER_MOLECULES	Gland_wither	0.632587507	9.17240694484294e-15	7.30362075390064e-10
WP_MEASLES_VIRUS_INFECTION	Grade	0.624312162	9.38512147261031e-15	7.47299682378069e-10
REACTOME_REGULATION_OF_NF_KAPPA_B_SIGNALING	Grade	0.624308856	9.38904267566337e-15	7.47611912092372e-10
PID_TCR_PATHWAY	Grade	0.622698832	1.15004689778378e-14	9.15667340015446e-10
PID_BCR_5PATHWAY	Grade	0.621693807	1.30451745510365e-14	1.03860461705532e-09
REACTOME_CD28_DEPENDENT_VAV1_PATHWAY	Gland_wither	0.628387756	1.55057100203007e-14	1.23442508042616e-09
KEGG_MEDICUS_PATHOGEN_HTLV_1_P12_TO_ANTIGEN_PROCESSING_AND_PRESENTATION_BY_MHC_CLASS_I_MOLECULES	pss	0.614462332	1.96889032067049e-14	1.56733513976974e-09
BIOCARTA_TCRA_PATHWAY	Gland_wither	0.62628788	2.01004823807423e-14	1.60009889991899e-09
PID_CXCR4_PATHWAY	Gland_wither	0.62628788	2.01004823807423e-14	1.60009889991899e-09
REACTOME_CYTOKINE_SIGNALING_IN_IMMUNE_SYSTEM	Grade	0.617991084	2.06736816003535e-14	1.64570775011454e-09
KEGG_MEDICUS_PATHOGEN_HPV_E5_TO_ANTIGEN_PROCESSING_AND_PRESENTATION_BY_MHC_CLASS_I_MOLECULES	Grade	0.617769582	2.12469626642375e-14	1.69134321592396e-09
WP_T_CELL_ANTIGEN_RECEPTOR_TCR_PATHWAY_DURING_STAPHYLOCOCCUS_AUREUS_INFECTION	Gland_wither	0.625762911	2.14413648841296e-14	1.70681841023625e-09
KEGG_T_CELL_RECEPTOR_SIGNALING_PATHWAY	Gland_wither	0.625237942	2.28689146626039e-14	1.8204113449726e-09
REACTOME_ADAPTIVE_IMMUNE_SYSTEM	Gland_wither	0.625237942	2.28689146626039e-14	1.8204113449726e-09
REACTOME_CTLA4_INHIBITORY_SIGNALING	Gland_wither	0.625237942	2.28689146626039e-14	1.8204113449726e-09
KEGG_MEDICUS_REFERENCE_ANTIGEN_PROCESSING_AND_PRESENTATION_BY_MHC_CLASS_I_MOLECULES	lymphatic_infiltration	0.625055748	2.33855981466296e-14	1.86154038366801e-09
KEGG_MEDICUS_PATHOGEN_KSHV_MIR1_2_TO_ANTIGEN_PROCESSING_AND_PRESENTATION_BY_MHC_CLASS_I_MOLECULES	pss	0.613024993	2.35187189435702e-14	1.87213706534608e-09
PID_CD8_TCR_PATHWAY	Grade	0.616896797	2.36599018996709e-14	1.8833755110176e-09
REACTOME_MYD88_INDEPENDENT_TLR4_CASCADE	Grade	0.616473629	2.49236204555616e-14	1.98394511188316e-09
PID_CD8_TCR_PATHWAY	Gland_wither	0.624188005	2.6006020530763e-14	2.07007923424873e-09
REACTOME_NEGATIVE_REGULATORS_OF_DDX58_IFIH1_SIGNALING	Grade	0.616004177	2.64022750504565e-14	2.10162109401634e-09
WP_CHEMOKINE_SIGNALING_PATHWAY	Gland_wither	0.623663036	2.77274161028798e-14	2.20707459437313e-09
WP_TYPE_II_INTERFERON_SIGNALING	Gland_wither	0.623663036	2.77274161028798e-14	2.20707459437313e-09
REACTOME_INTERFERON_SIGNALING	Grade	0.615415708	2.83764790863326e-14	2.25873935879299e-09
PID_BCR_5PATHWAY	Gland_wither	0.623138067	2.95591970834736e-14	2.35285296945033e-09
REACTOME_INTERLEUKIN_2_FAMILY_SIGNALING	Gland_wither	0.623138067	2.95591970834736e-14	2.35285296945033e-09
WP_CHEMOKINE_SIGNALING_PATHWAY	Grade	0.613319703	3.66416967121058e-14	2.91638592470992e-09
REACTOME_ENDOSOMAL_VACUOLAR_PATHWAY	Grade	0.612198968	4.19759009832519e-14	3.34069405565309e-09
REACTOME_CD28_DEPENDENT_VAV1_PATHWAY	Grade	0.612103094	4.2465719823727e-14	3.37967677789114e-09
WP_TOLL_LIKE_RECEPTOR_SIGNALING_PATHWAY	Grade	0.611874979	4.36535648011527e-14	3.47412530113494e-09
KEGG_MEDICUS_PATHOGEN_HIV_GP120_TO_CXCR4_GNAI_PI3K_BAD_SIGNALING_PATHWAY	Gland_wither	0.619463285	4.61023758206675e-14	3.66891927256036e-09
REACTOME_TCR_SIGNALING	Gland_wither	0.619463285	4.61023758206675e-14	3.66891927256036e-09
KEGG_ANTIGEN_PROCESSING_AND_PRESENTATION	Gland_wither	0.618938316	4.91013368822285e-14	3.90743528775086e-09
KEGG_MEDICUS_PATHOGEN_HPV_E5_TO_ANTIGEN_PROCESSING_AND_PRESENTATION_BY_MHC_CLASS_I_MOLECULES	pss	0.606317412	5.32746724664138e-14	4.23938533618734e-09
BIOCARTA_CTLA4_PATHWAY	Gland_wither	0.617888378	5.56775764795197e-14	4.4304874707813e-09
REACTOME_CYTOKINE_SIGNALING_IN_IMMUNE_SYSTEM	Gland_wither	0.617888378	5.56775764795197e-14	4.4304874707813e-09
KEGG_MEDICUS_PATHOGEN_HIV_GP120_TO_CXCR4_GNAI_PI3K_BAD_SIGNALING_PATHWAY	Grade	0.609593838	5.74518679284244e-14	4.57161748666852e-09
WP_THYMIC_STROMAL_LYMPHOPOIETIN_TSLP_SIGNALING_PATHWAY	Gland_wither	0.617363409	5.92785515931165e-14	4.71691290736747e-09
WP_TNF_ALPHA_SIGNALING_PATHWAY	Grade	0.608823539	6.30040780604916e-14	5.01323449127332e-09
WP_CANCER_IMMUNOTHERAPY_BY_PD_1_BLOCKADE	Gland_wither	0.61683844	6.31050609856558e-14	5.02126970262863e-09
WP_T_CELL_ACTIVATION_SARS_COV_2	Gland_wither	0.61683844	6.31050609856558e-14	5.02126970262863e-09
REACTOME_PD_1_SIGNALING	Gland_wither	0.615788503	7.14901104177025e-14	5.6881106353845e-09
REACTOME_INTERFERON_SIGNALING	Gland_wither	0.615263534	7.60784047578089e-14	6.05287396093603e-09
WP_T_CELL_RECEPTOR_SIGNALING_PATHWAY	Gland_wither	0.615263534	7.60784047578089e-14	6.05287396093603e-09
KEGG_TOLL_LIKE_RECEPTOR_SIGNALING_PATHWAY	Grade	0.606671331	8.14209958974486e-14	6.47761017061332e-09
REACTOME_INTERLEUKIN_2_FAMILY_SIGNALING	Grade	0.606344037	8.46445660383775e-14	6.73381380661708e-09
BIOCARTA_MONOCYTE_PATHWAY	Gland_wither	0.614213596	8.61275285107464e-14	6.85170327561541e-09
BIOCARTA_THELPER_PATHWAY	Gland_wither	0.614213596	8.61275285107464e-14	6.85170327561541e-09
BIOCARTA_LYMPHOCYTE_PATHWAY	Grade	0.605527454	9.32366188561927e-14	7.41678655677242e-09
KEGG_T_CELL_RECEPTOR_SIGNALING_PATHWAY	Grade	0.604978658	9.94803992151204e-14	7.91306887516754e-09
REACTOME_INTERLEUKIN_27_SIGNALING	Grade	0.604876172	1.00690536784889e-13	8.00922736748043e-09
REACTOME_INTERLEUKIN_35_SIGNALLING	Grade	0.604757156	1.02113789159469e-13	8.12233501732248e-09
REACTOME_INTERLEUKIN_27_SIGNALING	Gland_wither	0.612638689	1.03654725785009e-13	8.24490419839119e-09
REACTOME_TCR_SIGNALING	Grade	0.603758743	1.14847416270499e-13	9.13438925307414e-09
WP_EBOLA_VIRUS_INFECTION_IN_HOST	Gland_wither	0.611063783	1.246208655152e-13	9.91109743442386e-09
BIOCARTA_TCYTOTOXIC_PATHWAY	Gland_wither	0.609488876	1.49675370034924e-13	1.19021854251772e-08
REACTOME_CTLA4_INHIBITORY_SIGNALING	Grade	0.601490825	1.49759606160855e-13	1.19088838819112e-08
REACTOME_INTERFERON_SIGNALING	pss	0.59625604	1.75312152643213e-13	1.39390692566619e-08
PID_CXCR3_PATHWAY	lymphatic_infiltration	0.607668792	1.84735029352056e-13	1.46875432436646e-08
KEGG_MEDICUS_REFERENCE_ANGII_AT1R_NOX2_SIGNALING_PATHWAY	Gland_wither	0.607389	1.90786603121647e-13	1.51681073079803e-08
WP_EXTRAFOLLICULAR_AND_FOLLICULAR_B_CELL_ACTIVATION_BY_SARS_COV_2	Grade	0.599358453	1.91845815637492e-13	1.52523178806275e-08
BIOCARTA_CTLA4_PATHWAY	Grade	0.598945203	2.01235635951287e-13	1.59980318224914e-08
REACTOME_EARLY_PHASE_OF_HIV_LIFE_CYCLE	Gland_wither	0.606864031	2.02663858727721e-13	1.61113714411364e-08
WP_ACUTE_VIRAL_MYOCARDITIS	Gland_wither	0.606339063	2.15256661763735e-13	1.71116130702463e-08
BIOCARTA_CSK_PATHWAY	Grade	0.598164986	2.20193633412316e-13	1.75036323072118e-08
WP_T_CELL_ANTIGEN_RECEPTOR_TCR_PATHWAY_DURING_STAPHYLOCOCCUS_AUREUS_INFECTION	Grade	0.597844304	2.28478238225016e-13	1.81617351565065e-08
WP_INTERFERON_TYPE_I_SIGNALING_PATHWAYS	Gland_wither	0.605814094	2.28606658961086e-13	1.81719433208167e-08
PID_CXCR4_PATHWAY	Grade	0.597675698	2.32954521940909e-13	1.8517089040039e-08
KEGG_B_CELL_RECEPTOR_SIGNALING_PATHWAY	Grade	0.597140125	2.47744745458356e-13	1.9691743348012e-08
PID_IL12_STAT4_PATHWAY	Gland_wither	0.604764156	2.57756635243053e-13	2.04870128823883e-08
WP_ALLOGRAFT_REJECTION	Gland_wither	0.604764156	2.57756635243053e-13	2.04870128823883e-08
PID_CD40_PATHWAY	Grade	0.596482231	2.67162678153875e-13	2.123408965967e-08
REACTOME_ANTIGEN_ACTIVATES_B_CELL_RECEPTOR_BCR_LEADING_TO_GENERATION_OF_SECOND_MESSENGERS	Grade	0.596472313	2.67466416058643e-13	2.12582307483409e-08
REACTOME_COSTIMULATION_BY_THE_CD28_FAMILY	lymphatic_infiltration	0.604437329	2.67544018932361e-13	2.12643986247441e-08
REACTOME_DDX58_IFIH1_MEDIATED_INDUCTION_OF_INTERFERON_ALPHA_BETA	Gland_wither	0.604239187	2.73652105397555e-13	2.17493220327869e-08
BIOCARTA_TCR_PATHWAY	Gland_wither	0.603189249	3.08343053613136e-13	2.45046391567431e-08
WP_MEASLES_VIRUS_INFECTION	Gland_wither	0.603189249	3.08343053613136e-13	2.45046391567431e-08
REACTOME_NEF_AND_SIGNAL_TRANSDUCTION	Gland_wither	0.60266428	3.27250892623764e-13	2.60063011859179e-08
WP_THYMIC_STROMAL_LYMPHOPOIETIN_TSLP_SIGNALING_PATHWAY	Grade	0.594568055	3.32432070766506e-13	2.64177117996727e-08
REACTOME_TAK1_DEPENDENT_IKK_AND_NF_KAPPA_B_ACTIVATION	Grade	0.594554831	3.32932763881947e-13	2.64575008801706e-08
WP_T_CELL_ACTIVATION_SARS_COV_2	Grade	0.594253985	3.44523117537043e-13	2.73782185813162e-08
REACTOME_INTERLEUKIN_35_SIGNALLING	Gland_wither	0.602139312	3.47280439396773e-13	2.7596987397104e-08
REACTOME_DDX58_IFIH1_MEDIATED_INDUCTION_OF_INTERFERON_ALPHA_BETA	pss	0.590027572	3.59024734322114e-13	2.85299005129068e-08
REACTOME_ANTIGEN_ACTIVATES_B_CELL_RECEPTOR_BCR_LEADING_TO_GENERATION_OF_SECOND_MESSENGERS	Gland_wither	0.601614343	3.6849596194768e-13	2.92817946242485e-08
BIOCARTA_TCRA_PATHWAY	Grade	0.593209288	3.87888550478956e-13	3.08216242210578e-08
REACTOME_TNF_SIGNALING	Grade	0.593047294	3.95070286624857e-13	3.13918899049245e-08
WP_INTERFERON_TYPE_I_SIGNALING_PATHWAYS	Grade	0.59272	4.09975805319029e-13	3.25758575390394e-08
KEGG_VIRAL_MYOCARDITIS	Grade	0.592243935	4.32633964541641e-13	3.43749316526561e-08
KEGG_MEDICUS_REFERENCE_IL2_FAMILY_TO_JAK_STAT_SIGNALING_PATHWAY	Gland_wither	0.598464529	5.24765365690572e-13	4.16894597119218e-08
WP_CANCER_IMMUNOTHERAPY_BY_CTLA4_BLOCKADE	Gland_wither	0.59793956	5.56405352451418e-13	4.42013976040931e-08
BIOCARTA_THELPER_PATHWAY	Grade	0.589992548	5.57299521464516e-13	4.42724312846626e-08
REACTOME_EARLY_PHASE_OF_HIV_LIFE_CYCLE	Grade	0.589714843	5.74902503950709e-13	4.56696800113404e-08
KEGG_TYPE_I_DIABETES_MELLITUS	Gland_wither	0.597414592	5.89890332533053e-13	4.68591183454281e-08
BIOCARTA_NEUTROPHIL_PATHWAY	Gland_wither	0.596889623	6.2532417015341e-13	4.9672000131966e-08
KEGG_MEDICUS_REFERENCE_BCR_BCAP_CD19_PI3K_SIGNALING_PATHWAY	Gland_wither	0.596889623	6.2532417015341e-13	4.9672000131966e-08
WP_T_CELL_RECEPTOR_SIGNALING_PATHWAY	Grade	0.58822053	6.79276249709876e-13	5.3953553961956e-08
REACTOME_GENERATION_OF_SECOND_MESSENGER_MOLECULES	Grade	0.587850258	7.07851113455507e-13	5.62217825373171e-08
WP_ALLOGRAFT_REJECTION	Grade	0.587499821	7.35966149336616e-13	5.84526394787621e-08
REACTOME_CD28_CO_STIMULATION	Grade	0.586884905	7.87937025359252e-13	6.25771706170064e-08
WP_MODULATORS_OF_TCR_SIGNALING_AND_T_CELL_ACTIVATION	Grade	0.585760864	8.92277196714818e-13	7.08575167455171e-08
WP_NOVEL_INTRACELLULAR_COMPONENTS_OF_RIG_I_LIKE_RECEPTOR_PATHWAY	Grade	0.585033543	9.6679852039255e-13	7.67696033102908e-08
BIOCARTA_MONOCYTE_PATHWAY	Grade	0.585010401	9.69266006611912e-13	7.69655365210255e-08
WP_TYPE_II_INTERFERON_SIGNALING	pss	0.580924427	9.9614575380394e-13	7.9097957435048e-08
WP_EXTRAFOLLICULAR_AND_FOLLICULAR_B_CELL_ACTIVATION_BY_SARS_COV_2	Gland_wither	0.592164903	1.0521000842268e-12	8.35367466876079e-08
KEGG_B_CELL_RECEPTOR_SIGNALING_PATHWAY	Gland_wither	0.591639934	1.11413201174892e-12	8.8458739336829e-08
KEGG_PRIMARY_IMMUNODEFICIENCY	Grade	0.583595432	1.13230296646212e-12	8.99003263252265e-08
REACTOME_NEGATIVE_REGULATORS_OF_DDX58_IFIH1_SIGNALING	pss	0.579487088	1.16695185806408e-12	9.26489758191396e-08
KEGG_MEDICUS_REFERENCE_LIGHT_HVEM_NFKB_SIGNALING_PATHWAY	Grade	0.583297892	1.16982070668054e-12	9.28767451861948e-08
REACTOME_CD28_CO_STIMULATION	Gland_wither	0.591114965	1.17969955531833e-12	9.36610664949435e-08
REACTOME_THE_ROLE_OF_NEF_IN_HIV_1_REPLICATION_AND_DISEASE_PATHOGENESIS	Gland_wither	0.591114965	1.17969955531833e-12	9.36610664949435e-08
KEGG_MEDICUS_PATHOGEN_HTLV_1_P12_TO_ANTIGEN_PROCESSING_AND_PRESENTATION_BY_MHC_CLASS_I_MOLECULES	lymphatic_infiltration	0.591065	1.18613138535085e-12	9.417052907716e-08
REACTOME_CD28_DEPENDENT_PI3K_AKT_SIGNALING	Grade	0.582768932	1.23951359707726e-12	9.84062239855607e-08
KEGG_MEDICUS_PATHOGEN_KSHV_MIR1_2_TO_ANTIGEN_PROCESSING_AND_PRESENTATION_BY_MHC_CLASS_I_MOLECULES	lymphatic_infiltration	0.590069577	1.32157734050749e-12	1.04917381908209e-07
KEGG_ANTIGEN_PROCESSING_AND_PRESENTATION	Grade	0.581945737	1.35604167830222e-12	1.076507246737e-07
BIOCARTA_TNFR2_PATHWAY	Grade	0.581773825	1.38168285480443e-12	1.0968489342865e-07
KEGG_MEDICUS_REFERENCE_TCR_PLCG_ITPR_SIGNALING_PATHWAY	Gland_wither	0.589540058	1.39961235928424e-12	1.11108227141779e-07
BIOCARTA_TCYTOTOXIC_PATHWAY	Grade	0.581542405	1.41694262653793e-12	1.12482573465087e-07
PID_PI3KCI_PATHWAY	Grade	0.581529181	1.41898358333801e-12	1.12644592779705e-07
KEGG_MEDICUS_REFERENCE_BCR_BCAP_CD19_PI3K_SIGNALING_PATHWAY	Grade	0.581353962	1.44629659815209e-12	1.14811362851107e-07
PID_TCR_JNK_PATHWAY	Gland_wither	0.587965152	1.65899260381219e-12	1.31684196920196e-07
KEGG_AUTOIMMUNE_THYROID_DISEASE	Gland_wither	0.587440183	1.75536871061262e-12	1.39328880667455e-07
REACTOME_TOLL_LIKE_RECEPTOR_CASCADES	Gland_wither	0.587440183	1.75536871061262e-12	1.39328880667455e-07
WP_T_CELL_RECEPTOR_AND_CO_STIMULATORY_SIGNALING	Gland_wither	0.587440183	1.75536871061262e-12	1.39328880667455e-07
REACTOME_PD_1_SIGNALING	Grade	0.579512519	1.76594796327685e-12	1.40168587689173e-07
REACTOME_MYD88_INDEPENDENT_TLR4_CASCADE	Gland_wither	0.586915214	1.85715549697037e-12	1.47402431794538e-07
REACTOME_INTERLEUKIN_35_SIGNALLING	pss	0.575175071	1.86742974336057e-12	1.48217898730528e-07
KEGG_TYPE_I_DIABETES_MELLITUS	Grade	0.578927356	1.88114421923188e-12	1.49304535536215e-07
REACTOME_INTERFERON_GAMMA_SIGNALING	lymphatic_infiltration	0.586731984	1.89400943014928e-12	1.50325634461518e-07
PID_TCR_JNK_PATHWAY	Grade	0.578686018	1.9307454766025e-12	1.53239406986987e-07
KEGG_MEDICUS_REFERENCE_IL2_FAMILY_TO_JAK_STAT_SIGNALING_PATHWAY	Grade	0.578322358	2.00788753900861e-12	1.59358002420957e-07
KEGG_INTESTINAL_IMMUNE_NETWORK_FOR_IGA_PRODUCTION	Grade	0.578272768	2.01863546764186e-12	1.60211022524864e-07
BIOCARTA_DEATH_PATHWAY	Grade	0.578084326	2.05998806380343e-12	1.63488892695695e-07
KEGG_TOLL_LIKE_RECEPTOR_SIGNALING_PATHWAY	Gland_wither	0.585865276	2.07814837241113e-12	1.64930167428037e-07
WP_TOLL_LIKE_RECEPTOR_SIGNALING_PATHWAY	Gland_wither	0.585865276	2.07814837241113e-12	1.64930167428037e-07
WP_TNF_RELATED_WEAK_INDUCER_OF_APOPTOSIS_TWEAK_SIGNALING_PATHWAY	Grade	0.57798184	2.08282129310542e-12	1.65301029106019e-07
KEGG_APOPTOSIS	Grade	0.576292472	2.49647005560235e-12	1.98102388322213e-07
REACTOME_INTERFERON_GAMMA_SIGNALING	pss	0.572300394	2.54522957880097e-12	2.01969057537015e-07
REACTOME_INTERLEUKIN_21_SIGNALING	Grade	0.5760875	2.55176933672901e-12	2.0248800040812e-07
REACTOME_SIGNALING_BY_THE_B_CELL_RECEPTOR_BCR	Grade	0.576047828	2.56260857978156e-12	2.03345553414247e-07
BIOCARTA_D4GDI_PATHWAY	Gland_wither	0.583765401	2.5990211622551e-12	2.06232329224942e-07
WP_MODULATORS_OF_TCR_SIGNALING_AND_T_CELL_ACTIVATION	Gland_wither	0.583765401	2.5990211622551e-12	2.06232329224942e-07
REACTOME_TNFR1_INDUCED_PROAPOPTOTIC_SIGNALING	Grade	0.575829632	2.62302602946983e-12	2.08137115438431e-07
KEGG_CHEMOKINE_SIGNALING_PATHWAY	Grade	0.575092393	2.83753913348815e-12	2.25141705007484e-07
WP_PATHOGENESIS_OF_SARS_COV_2_MEDIATED_BY_NSP9_NSP10_COMPLEX	Gland_wither	0.582715463	2.90480131297225e-12	2.30472745773844e-07
KEGG_RIG_I_LIKE_RECEPTOR_SIGNALING_PATHWAY	Grade	0.574844443	2.91342990720253e-12	2.31157355697263e-07
PID_TNF_PATHWAY	Grade	0.574808077	2.92472451218902e-12	2.32053492246101e-07
KEGG_LEISHMANIA_INFECTION	Gland_wither	0.581665525	3.24526962444849e-12	2.57463465655621e-07
WP_SARS_CORONAVIRUS_AND_INNATE_IMMUNITY	Grade	0.573710484	3.28628513341936e-12	2.60714144774691e-07
KEGG_MEDICUS_REFERENCE_IFN_RIPK1_3_SIGNALING_PATHWAY	Grade	0.5734989	3.36079349035592e-12	2.66621829970406e-07
PID_CXCR3_PATHWAY	pss	0.568946603	3.63902866279395e-12	2.88676865762118e-07
REACTOME_TNFR1_INDUCED_NF_KAPPA_B_SIGNALING_PATHWAY	Grade	0.572530241	3.72330420247124e-12	2.95358552469436e-07
REACTOME_MYD88_INDEPENDENT_TLR4_CASCADE	pss	0.56846749	3.82844708886991e-12	3.03691565324606e-07
KEGG_MEDICUS_REFERENCE_TYPE_I_INTERFERON_TO_JAK_STAT_SIGNALING_PATHWAY	Gland_wither	0.580090618	3.8294029900914e-12	3.03767392189e-07
PID_GMCSF_PATHWAY	Gland_wither	0.580090618	3.8294029900914e-12	3.03767392189e-07
PID_IL12_STAT4_PATHWAY	Grade	0.572216171	3.84876483288034e-12	3.052994216034e-07
PID_HIV_NEF_PATHWAY	Grade	0.572080625	3.90416645044014e-12	3.09690195348263e-07
BIOCARTA_TALL1_PATHWAY	Grade	0.571984751	3.94381827694454e-12	3.12831553363795e-07
KEGG_MEDICUS_PATHOGEN_HPV_E5_TO_ANTIGEN_PROCESSING_AND_PRESENTATION_BY_MHC_CLASS_I_MOLECULES	lymphatic_infiltration	0.579683515	3.99621855551216e-12	3.16980055823225e-07
KEGG_ANTIGEN_PROCESSING_AND_PRESENTATION	lymphatic_infiltration	0.579613982	4.02540495615259e-12	3.19291095717067e-07
KEGG_PRIMARY_IMMUNODEFICIENCY	Gland_wither	0.579565649	4.04581388944217e-12	3.20909911896663e-07
REACTOME_NEF_AND_SIGNAL_TRANSDUCTION	Grade	0.571330162	4.2251526023426e-12	3.35117978654803e-07
WP_ACUTE_VIRAL_MYOCARDITIS	Grade	0.571330162	4.2251526023426e-12	3.35117978654803e-07
WP_B_CELL_RECEPTOR_SIGNALING_PATHWAY	Grade	0.571221064	4.27389229822178e-12	3.38979493741162e-07
BIOCARTA_CASPASE_PATHWAY	Grade	0.570830956	4.45266569592515e-12	3.53140916343824e-07
KEGG_MEDICUS_REFERENCE_TCR_PLCG_ITPR_SIGNALING_PATHWAY	Grade	0.57077806	4.47745653236197e-12	3.55102600125095e-07
BIOCARTA_CTL_PATHWAY	Gland_wither	0.578515712	4.51469328216902e-12	3.58051294822261e-07
KEGG_HEMATOPOIETIC_CELL_LINEAGE	Gland_wither	0.578515712	4.51469328216902e-12	3.58051294822261e-07
WP_CANCER_IMMUNOTHERAPY_BY_CTLA4_BLOCKADE	Grade	0.570576394	4.57320300656752e-12	3.6268701084185e-07
BIOCARTA_NEUTROPHIL_PATHWAY	Grade	0.570467296	4.62582326301377e-12	3.6685553969657e-07
REACTOME_ENDOSOMAL_VACUOLAR_PATHWAY	pss	0.566551039	4.68616654436792e-12	3.71636437801098e-07
WP_TYPE_II_INTERFERON_SIGNALING	lymphatic_infiltration	0.578131827	4.69891892014833e-12	3.72647764962363e-07
WP_NETWORK_MAP_OF_SARS_COV_2_SIGNALING_PATHWAY	Gland_wither	0.577990743	4.76843610240563e-12	3.78156056665176e-07
REACTOME_ADAPTIVE_IMMUNE_SYSTEM	lymphatic_infiltration	0.577893951	4.81670320039692e-12	3.81979013901077e-07
WP_SARS_COV_2_INNATE_IMMUNITY_EVASION_AND_CELL_SPECIFIC_IMMUNE_RESPONSE	Grade	0.570080493	4.81714966231221e-12	3.82014419670345e-07
REACTOME_TAK1_DEPENDENT_IKK_AND_NF_KAPPA_B_ACTIVATION	pss	0.565592813	5.1820797119834e-12	4.10918192841436e-07
WP_T_CELL_RECEPTOR_AND_CO_STIMULATORY_SIGNALING	Grade	0.569359785	5.19426808434142e-12	4.11884682015937e-07
WP_KISSPEPTIN_KISSPEPTIN_RECEPTOR_SYSTEM_IN_THE_OVARY	Grade	0.569343255	5.20324428129552e-12	4.1259645852961e-07
WP_IMMUNE_RESPONSE_TO_TUBERCULOSIS	Grade	0.569177955	5.29383591724899e-12	4.19769425222341e-07
BIOCARTA_NO2IL12_PATHWAY	Gland_wither	0.576940805	5.31795884269871e-12	4.21682228472951e-07
BIOCARTA_TCAPOPTOSIS_PATHWAY	Gland_wither	0.576940805	5.31795884269871e-12	4.21682228472951e-07
REACTOME_TOLL_LIKE_RECEPTOR_CASCADES	Grade	0.568930004	5.4325916799061e-12	4.30761059483114e-07
REACTOME_CD28_DEPENDENT_PI3K_AKT_SIGNALING	Gland_wither	0.576415836	5.61521582553807e-12	4.45224847591088e-07
REACTOME_GPVI_MEDIATED_ACTIVATION_CASCADE	Gland_wither	0.576415836	5.61521582553807e-12	4.45224847591088e-07
REACTOME_THE_ROLE_OF_NEF_IN_HIV_1_REPLICATION_AND_DISEASE_PATHOGENESIS	Grade	0.56845394	5.70893500289036e-12	4.52644329574168e-07
KEGG_AUTOIMMUNE_THYROID_DISEASE	Grade	0.568212602	5.85417370922181e-12	4.64148162535651e-07
BIOCARTA_TNFR2_PATHWAY	Gland_wither	0.575890867	5.92851672896088e-12	4.70030591822205e-07
REACTOME_REGULATION_OF_IFNG_SIGNALING	Gland_wither	0.575890867	5.92851672896088e-12	4.70030591822205e-07
WP_IMMUNE_RESPONSE_TO_TUBERCULOSIS	pss	0.564155474	6.02242353419831e-12	4.7746978263831e-07
KEGG_MEDICUS_REFERENCE_IFN_RIPK1_3_SIGNALING_PATHWAY	Gland_wither	0.575365898	6.25869599145946e-12	4.96176900810923e-07
BIOCARTA_IFNA_PATHWAY	Grade	0.567458833	6.33119085218479e-12	5.01917817188654e-07
KEGG_MEDICUS_REFERENCE_ANGII_AT1R_NOX2_SIGNALING_PATHWAY	Grade	0.567372877	6.38791890560791e-12	5.06415047079878e-07
KEGG_MEDICUS_PATHOGEN_HIV_GP120_TO_CXCR4_GNAI_PI3K_BAD_SIGNALING_PATHWAY	lymphatic_infiltration	0.574984536	6.50963579511472e-12	5.16051377657719e-07
REACTOME_OAS_ANTIVIRAL_RESPONSE	SSA	0.567125137	6.5541841574014e-12	5.19576394893839e-07
WP_TYPE_I_INTERFERON_INDUCTION_AND_SIGNALING_DURING_SARS_COV_2_INFECTION	Grade	0.566767879	6.80134406582061e-12	5.39149345441666e-07
KEGG_ALLOGRAFT_REJECTION	Gland_wither	0.574315961	6.97323795334982e-12	5.52761599324087e-07
REACTOME_REGULATION_OF_NF_KAPPA_B_SIGNALING	pss	0.562718135	6.99399596072232e-12	5.54407065810498e-07
REACTOME_TCR_SIGNALING	lymphatic_infiltration	0.574285544	6.99507124173614e-12	5.54492302261182e-07
PID_CD8_TCR_PATHWAY	lymphatic_infiltration	0.574062306	7.15735158047465e-12	5.67341787729484e-07
KEGG_MEDICUS_REFERENCE_TYPE_I_INTERFERON_TO_JAK_STAT_SIGNALING_PATHWAY	Grade	0.566238918	7.18392607119458e-12	5.69448267885381e-07
BIOCARTA_IFNA_PATHWAY	Gland_wither	0.573266023	7.76638828449593e-12	6.15571701817432e-07
KEGG_CELL_ADHESION_MOLECULES_CAMS	Gland_wither	0.573266023	7.76638828449593e-12	6.15571701817432e-07
WP_CANCER_IMMUNOTHERAPY_BY_PD_1_BLOCKADE	Grade	0.565382663	7.84775966868994e-12	6.22013431340365e-07
PID_TCR_PATHWAY	lymphatic_infiltration	0.57310348	7.89672668518859e-12	6.25894557068048e-07
REACTOME_NEGATIVE_REGULATORS_OF_DDX58_IFIH1_SIGNALING	Gland_wither	0.572741054	8.19500810601852e-12	6.4951175745871e-07
BIOCARTA_NO2IL12_PATHWAY	Grade	0.564946271	8.20853807102445e-12	6.50584101895185e-07
PID_BCR_5PATHWAY	lymphatic_infiltration	0.572459383	8.43432215434977e-12	6.68462202342991e-07
WP_MIRNA_ROLE_IN_IMMUNE_RESPONSE_IN_SEPSIS	Grade	0.564228868	8.83677554022039e-12	7.00314461562466e-07
KEGG_MEDICUS_REFERENCE_CYTOKINE_JAK_STAT_SIGNALING_PATHWAY	Grade	0.563901574	9.13861048601598e-12	7.24207465185308e-07
KEGG_MEDICUS_REFERENCE_LIGHT_HVEM_NFKB_SIGNALING_PATHWAY	lymphatic_infiltration	0.571533494	9.26954837473438e-12	7.34574630504201e-07
WP_MEASLES_VIRUS_INFECTION	pss	0.559843458	9.41242914014427e-12	7.45887947210733e-07
REACTOME_ANTIGEN_PRESENTATION_FOLDING_ASSEMBLY_AND_PEPTIDE_LOADING_OF_CLASS_I_MHC	pss	0.559364345	9.88730181168794e-12	7.83469795558152e-07
WP_B_CELL_RECEPTOR_SIGNALING_PATHWAY	Gland_wither	0.570641178	1.01498415751472e-11	8.04253146731514e-07
BIOCARTA_CSK_PATHWAY	lymphatic_infiltration	0.570625903	1.01655930357957e-11	8.0550126097038e-07
WP_NETWORK_MAP_OF_SARS_COV_2_SIGNALING_PATHWAY	Grade	0.562764309	1.02669188196557e-11	8.13519846513059e-07
KEGG_MEDICUS_REFERENCE_RIG_I_IRF7_3_SIGNALING_PATHWAY	Grade	0.562605621	1.04346946173259e-11	8.26803462698435e-07
KEGG_GRAFT_VERSUS_HOST_DISEASE	Gland_wither	0.57011621	1.07049434757643e-11	8.48195491358709e-07
KEGG_MEDICUS_REFERENCE_CYTOKINE_JAK_STAT_SIGNALING_PATHWAY	Gland_wither	0.57011621	1.07049434757643e-11	8.48195491358709e-07
WP_TYPE_III_INTERFERON_SIGNALING	Grade	0.562281633	1.07855106452448e-11	8.54568364954681e-07
REACTOME_NUCLEOTIDE_BINDING_DOMAIN_LEUCINE_RICH_REPEAT_CONTAINING_RECEPTOR_NLR_SIGNALING_PATHWAYS	Grade	0.562106415	1.09799632590681e-11	8.69964448942484e-07
PID_IL12_2PATHWAY	Grade	0.562020459	1.10765906420281e-11	8.77609353158528e-07
REACTOME_DAP12_SIGNALING	Gland_wither	0.569591241	1.12893447727332e-11	8.94443496998879e-07
REACTOME_INTERLEUKIN_21_SIGNALING	Gland_wither	0.569591241	1.12893447727332e-11	8.94443496998879e-07
WP_TNF_ALPHA_SIGNALING_PATHWAY	Gland_wither	0.569591241	1.12893447727332e-11	8.94443496998879e-07
REACTOME_REGULATION_OF_IFNA_IFNB_SIGNALING	Grade	0.561362564	1.18438947042478e-11	9.38332557944032e-07
KEGG_INTESTINAL_IMMUNE_NETWORK_FOR_IGA_PRODUCTION	Gland_wither	0.569066272	1.1904534809175e-11	9.4312486572208e-07
WP_IMMUNE_RESPONSE_TO_TUBERCULOSIS	Gland_wither	0.569066272	1.1904534809175e-11	9.4312486572208e-07
KEGG_ALLOGRAFT_REJECTION	Grade	0.561177428	1.20689286516981e-11	9.56136734573479e-07
KEGG_VIRAL_MYOCARDITIS	lymphatic_infiltration	0.568759486	1.22789180302593e-11	9.72748165275172e-07
BIOCARTA_TCR_PATHWAY	Grade	0.560922866	1.23851132013975e-11	9.81161052927911e-07
REACTOME_INTERLEUKIN_9_SIGNALING	Gland_wither	0.568541303	1.25520756572588e-11	9.94362881492385e-07
WP_IL_18_SIGNALING_PATHWAY	Gland_wither	0.568541303	1.25520756572588e-11	9.94362881492385e-07
KEGG_FC_GAMMA_R_MEDIATED_PHAGOCYTOSIS	Gland_wither	0.568016334	1.32336055201809e-11	1.04830006128113e-06
PID_IL12_2PATHWAY	Gland_wither	0.568016334	1.32336055201809e-11	1.04830006128113e-06
WP_TH17_CELL_DIFFERENTIATION_PATHWAY	Gland_wither	0.568016334	1.32336055201809e-11	1.04830006128113e-06
REACTOME_CYTOKINE_SIGNALING_IN_IMMUNE_SYSTEM	lymphatic_infiltration	0.567797	1.35288247004692e-11	1.07165879099827e-06
REACTOME_ENDOSOMAL_VACUOLAR_PATHWAY	lymphatic_infiltration	0.567566443	1.38460116764102e-11	1.09675643090013e-06
WP_TYPE_III_INTERFERON_SIGNALING	pss	0.556010554	1.39238492202408e-11	1.10292202058449e-06
PID_IL2_1PATHWAY	Gland_wither	0.567491365	1.39508422860378e-11	1.10506016831934e-06
WP_CELL_INTERACTIONS_OF_THE_PANCREATIC_CANCER_MICROENVIRONMENT	Gland_wither	0.566966396	1.47055872400419e-11	1.164785448522e-06
REACTOME_INTERFERON_ALPHA_BETA_SIGNALING	Grade	0.559164072	1.47991884004935e-11	1.17218451644949e-06
KEGG_TYPE_I_DIABETES_MELLITUS	lymphatic_infiltration	0.566896729	1.48086667097415e-11	1.17293525541179e-06
SA_CASPASE_CASCADE	Grade	0.559088034	1.49132138702154e-11	1.18121601780428e-06
BIOCARTA_TCAPOPTOSIS_PATHWAY	Grade	0.559051668	1.49680476573888e-11	1.18554421470348e-06
REACTOME_PD_1_SIGNALING	lymphatic_infiltration	0.566633235	1.52048836986808e-11	1.20428760847031e-06
WP_PATHOGENESIS_OF_SARS_COV_2_MEDIATED_BY_NSP9_NSP10_COMPLEX	Grade	0.558836778	1.52960672438141e-11	1.21150970997905e-06
BIOCARTA_BLYMPHOCYTE_PATHWAY	Gland_wither	0.566441427	1.54997289417811e-11	1.22762503137589e-06
BIOCARTA_IL12_PATHWAY	Gland_wither	0.566441427	1.54997289417811e-11	1.22762503137589e-06
BIOCARTA_IL7_PATHWAY	Gland_wither	0.566441427	1.54997289417811e-11	1.22762503137589e-06
REACTOME_REGULATION_OF_IFNG_SIGNALING	Grade	0.558704538	1.55013689673149e-11	1.22775492631824e-06
REACTOME_NEF_MEDIATES_DOWN_MODULATION_OF_CELL_SURFACE_RECEPTORS_BY_RECRUITING_THEM_TO_CLATHRIN_ADAPTERS	Grade	0.558671478	1.55531092511245e-11	1.23183735890756e-06
BIOCARTA_CTL_PATHWAY	Grade	0.558390468	1.59996960392865e-11	1.26717592631149e-06
SIG_PIP3_SIGNALING_IN_B_LYMPHOCYTES	Gland_wither	0.565916458	1.63352472745001e-11	1.29373524889313e-06
REACTOME_PECAM1_INTERACTIONS	Gland_wither	0.56539149	1.7214217673647e-11	1.36327996866447e-06
WP_TH17_CELL_DIFFERENTIATION_PATHWAY	Grade	0.557626781	1.72769011845727e-11	1.36824418931223e-06
REACTOME_REGULATED_NECROSIS	Grade	0.557517683	1.74672207798202e-11	1.38329908243708e-06
BIOCARTA_HIVNEF_PATHWAY	Grade	0.557425115	1.76302923218581e-11	1.39619573984491e-06
REACTOME_GENERATION_OF_SECOND_MESSENGER_MOLECULES	lymphatic_infiltration	0.564957119	1.797589453583e-11	1.42354704008145e-06
WP_MACROPHAGE_MARKERS	Grade	0.556661428	1.90329767131584e-11	1.50716432698487e-06
KEGG_CHEMOKINE_SIGNALING_PATHWAY	Gland_wither	0.564341552	1.9111320860841e-11	1.51336816500742e-06
REACTOME_REGULATION_OF_SIGNALING_BY_CBL	Gland_wither	0.564341552	1.9111320860841e-11	1.51336816500742e-06
WP_GENES_ASSOCIATED_WITH_THE_DEVELOPMENT_OF_RHEUMATOID_ARTHRITIS	Grade	0.55632091	1.96926446395151e-11	1.55934237313536e-06
KEGG_MEDICUS_REFERENCE_TYPE_I_INTERFERON_TO_JAK_STAT_SIGNALING_PATHWAY	pss	0.552177651	2.04957891775878e-11	1.62283609129222e-06
REACTOME_INTERFERON_ALPHA_BETA_SIGNALING	pss	0.552177651	2.04957891775878e-11	1.62283609129222e-06
REACTOME_ANTIGEN_PRESENTATION_FOLDING_ASSEMBLY_AND_PEPTIDE_LOADING_OF_CLASS_I_MHC	Grade	0.555834928	2.06725278605422e-11	1.63680941094201e-06
REACTOME_CD28_DEPENDENT_VAV1_PATHWAY	lymphatic_infiltration	0.563302961	2.11859005398373e-11	1.67741486114216e-06
KEGG_INTESTINAL_IMMUNE_NETWORK_FOR_IGA_PRODUCTION	lymphatic_infiltration	0.563233428	2.13323055743831e-11	1.68898529385178e-06
WP_EXTRAFOLLICULAR_AND_FOLLICULAR_B_CELL_ACTIVATION_BY_SARS_COV_2	lymphatic_infiltration	0.562808909	2.22475797778531e-11	1.76134089101263e-06
BIOCARTA_LYM_PATHWAY	Gland_wither	0.562766645	2.23407525428537e-11	1.76871737881773e-06
BIOCARTA_PCAF_PATHWAY	Grade	0.554453019	2.37233956229698e-11	1.87803889109678e-06
BIOCARTA_CTLA4_PATHWAY	lymphatic_infiltration	0.562157493	2.37262526474016e-11	1.8782650645789e-06
REACTOME_DDX58_IFIH1_MEDIATED_INDUCTION_OF_INTERFERON_ALPHA_BETA	lymphatic_infiltration	0.562058683	2.39586809735268e-11	1.8966410619073e-06
WP_CHEMOKINE_SIGNALING_PATHWAY	lymphatic_infiltration	0.561590249	2.50908317067685e-11	1.98616514707609e-06
KEGG_B_CELL_RECEPTOR_SIGNALING_PATHWAY	lymphatic_infiltration	0.561502418	2.53087881187829e-11	2.00339304990662e-06
REACTOME_TOLL_LIKE_RECEPTOR_9_TLR9_CASCADE	Grade	0.553636436	2.57261437807003e-11	2.03637863710511e-06
BIOCARTA_IFNA_PATHWAY	pss	0.549782086	2.60331972163568e-11	2.06065772566072e-06
WP_FOXP3_IN_COVID_19	Gland_wither	0.561191738	2.60945231767432e-11	2.06548588753193e-06
BIOCARTA_TCRA_PATHWAY	lymphatic_infiltration	0.560854661	2.69736716046295e-11	2.13499308117803e-06
PID_IL2_1PATHWAY	Grade	0.553064497	2.72251790360545e-11	2.15487292070371e-06
WP_NOVEL_INTRACELLULAR_COMPONENTS_OF_RIG_I_LIKE_RECEPTOR_PATHWAY	pss	0.549302973	2.73024412362387e-11	2.16096092140706e-06
REACTOME_POTENTIAL_THERAPEUTICS_FOR_SARS	Gland_wither	0.56066677	2.74760704396239e-11	2.17470349922579e-06
REACTOME_SIGNALING_BY_CSF3_G_CSF	Grade	0.552651247	2.83604729093463e-11	2.24461798888312e-06
KEGG_GRAFT_VERSUS_HOST_DISEASE	Grade	0.552489253	2.8817877522114e-11	2.28076209861019e-06
REACTOME_ANTIGEN_ACTIVATES_B_CELL_RECEPTOR_BCR_LEADING_TO_GENERATION_OF_SECOND_MESSENGERS	lymphatic_infiltration	0.560089796	2.90759712828423e-11	2.30115959523799e-06
KEGG_MEDICUS_REFERENCE_MDA5_IRF7_3_SIGNALING_PATHWAY	Grade	0.552085921	2.99879105155945e-11	2.37324323820415e-06
WP_IL_2_SIGNALING_PATHWAY	Grade	0.551666058	3.12546244093463e-11	2.47336595725803e-06
REACTOME_RIPK1_MEDIATED_REGULATED_NECROSIS	Grade	0.551642916	3.13259265091395e-11	2.47900852022726e-06
REACTOME_ADAPTIVE_IMMUNE_SYSTEM	pss	0.547865634	3.1479465248725e-11	2.4911589619231e-06
BIOCARTA_CASPASE_PATHWAY	Gland_wither	0.559091863	3.20579534736446e-11	2.53687409018339e-06
BIOCARTA_LYMPHOCYTE_PATHWAY	lymphatic_infiltration	0.558768666	3.30855295157632e-11	2.61809103611186e-06
REACTOME_INTERLEUKIN_2_FAMILY_SIGNALING	lymphatic_infiltration	0.558607641	3.36092936447187e-11	2.65950340610659e-06
WP_TYPE_I_INTERFERON_INDUCTION_AND_SIGNALING_DURING_SARS_COV_2_INFECTION	pss	0.546907409	3.46004577448048e-11	2.73783041997317e-06
WP_ALLOGRAFT_REJECTION	lymphatic_infiltration	0.558080653	3.53800221834032e-11	2.79944425526178e-06
KEGG_MEDICUS_REFERENCE_CXCR4_GNAI_PI3K_BAD_SIGNALING_PATHWAY	Gland_wither	0.558041925	3.55136466778352e-11	2.81001729338371e-06
WP_IL_7_SIGNALING_PATHWAY	Gland_wither	0.558041925	3.55136466778352e-11	2.81001729338371e-06
KEGG_MEDICUS_REFERENCE_PDL_PD1_SHP_PI3K_SIGNALING_PATHWAY	Gland_wither	0.557516956	3.73737666838069e-11	2.95693767248943e-06
REACTOME_INTERFERON_ALPHA_BETA_SIGNALING	Gland_wither	0.557516956	3.73737666838069e-11	2.95693767248943e-06
REACTOME_SIGNALING_BY_CSF3_G_CSF	Gland_wither	0.557516956	3.73737666838069e-11	2.95693767248943e-06
PID_FAS_PATHWAY	Grade	0.549784943	3.75933612807572e-11	2.97431155781095e-06
BIOCARTA_D4GDI_PATHWAY	Grade	0.549477484	3.87410635980864e-11	3.06496050549901e-06
WP_IL_10_ANTI_INFLAMMATORY_SIGNALING_PATHWAY	Grade	0.54918325	3.98710583161314e-11	3.15419942338915e-06
REACTOME_DEX_H_BOX_HELICASES_ACTIVATE_TYPE_I_IFN_AND_INFLAMMATORY_CYTOKINES_PRODUCTION	Grade	0.549093988	4.0220116077431e-11	3.18177316276949e-06
KEGG_LEISHMANIA_INFECTION	Grade	0.54901795	4.05197887255679e-11	3.20543944650223e-06
REACTOME_SIGNALING_BY_INTERLEUKINS	Gland_wither	0.556467018	4.13803555643683e-11	3.27339302691935e-06
REACTOME_CD22_MEDIATED_BCR_REGULATION	Grade	0.548641066	4.20372520858078e-11	3.32527275174365e-06
BIOCARTA_IFNG_PATHWAY	Grade	0.548548498	4.24182780787568e-11	3.35537063258582e-06
KEGG_AUTOIMMUNE_THYROID_DISEASE	lymphatic_infiltration	0.556163001	4.26159153307287e-11	3.3710041344913e-06
WP_EBOLA_VIRUS_INFECTION_IN_HOST	Grade	0.548237733	4.37219945328515e-11	3.45836604555402e-06
PID_CXCR4_PATHWAY	lymphatic_infiltration	0.555599416	4.50012665946178e-11	3.55937518130129e-06
WP_IL_7_SIGNALING_PATHWAY	Grade	0.547867461	4.53259371681355e-11	3.58505500031368e-06
REACTOME_FCGR_ACTIVATION	Gland_wither	0.555417081	4.5800229487742e-11	3.62247755087398e-06
KEGG_HEMATOPOIETIC_CELL_LINEAGE	Grade	0.547629429	4.63869024201544e-11	3.66883288621485e-06
KEGG_NATURAL_KILLER_CELL_MEDIATED_CYTOTOXICITY	Gland_wither	0.554892112	4.81777888001994e-11	3.81028496063017e-06
WP_CELL_INTERACTIONS_OF_THE_PANCREATIC_CANCER_MICROENVIRONMENT	Grade	0.54677648	5.0389266956097e-11	3.98493439868902e-06
REACTOME_DAP12_INTERACTIONS	Gland_wither	0.554367143	5.06743100364154e-11	4.0074257862998e-06
BIOCARTA_BLYMPHOCYTE_PATHWAY	Grade	0.546260744	5.29690043411471e-11	4.18868292528923e-06
KEGG_MEDICUS_REFERENCE_ANTIGEN_PROCESSING_AND_PRESENTATION_BY_MHC_CLASS_II_MOLECULES	Gland_wither	0.553842174	5.32955169220379e-11	4.21444959164399e-06
WP_IL_2_SIGNALING_PATHWAY	Gland_wither	0.553842174	5.32955169220379e-11	4.21444959164399e-06
REACTOME_TNF_RECEPTOR_SUPERFAMILY_TNFSF_MEMBERS_MEDIATING_NON_CANONICAL_NF_KB_PATHWAY	Grade	0.54591692	5.47592113341319e-11	4.33008463624648e-06
REACTOME_FLT3_SIGNALING_THROUGH_SRC_FAMILY_KINASES	Gland_wither	0.553317205	5.60473972701651e-11	4.43177979694649e-06
KEGG_MEDICUS_REFERENCE_PDL_PD1_SHP_PI3K_SIGNALING_PATHWAY	Grade	0.545467303	5.71886106944349e-11	4.52190344760897e-06
BIOCARTA_SODD_PATHWAY	Grade	0.545163151	5.88907093078365e-11	4.6562528221334e-06
KEGG_MEDICUS_REFERENCE_CXCR4_GNAI_PI3K_BAD_SIGNALING_PATHWAY	Grade	0.544875529	6.05452459110051e-11	4.7868887774618e-06
KEGG_RIG_I_LIKE_RECEPTOR_SIGNALING_PATHWAY	pss	0.541158053	6.06323424687881e-11	4.79377489260979e-06
REACTOME_EARLY_PHASE_OF_HIV_LIFE_CYCLE	lymphatic_infiltration	0.55229842	6.1784452185242e-11	4.88474057421742e-06
WP_FOXP3_IN_COVID_19	Grade	0.544637497	6.19483854502482e-11	4.89770130208207e-06
REACTOME_NEF_MEDIATES_DOWN_MODULATION_OF_CELL_SURFACE_RECEPTORS_BY_RECRUITING_THEM_TO_CLATHRIN_ADAPTERS	Gland_wither	0.552267267	6.19685204102297e-11	4.89929319215317e-06
WP_GENES_ASSOCIATED_WITH_THE_DEVELOPMENT_OF_RHEUMATOID_ARTHRITIS	Gland_wither	0.552267267	6.19685204102297e-11	4.89929319215317e-06
PID_GMCSF_PATHWAY	Grade	0.54417135	6.4787723868309e-11	5.12185829813304e-06
KEGG_MEDICUS_PATHOGEN_HTLV_1_TAX_TO_NFY_MEDIATED_TRANSCRIPTION	Gland_wither	0.551742299	6.5151166546364e-11	5.15052547132281e-06
PID_CD40_PATHWAY	Gland_wither	0.551742299	6.5151166546364e-11	5.15052547132281e-06
REACTOME_SARS_COV_1_ACTIVATES_MODULATES_INNATE_IMMUNE_RESPONSES	Gland_wither	0.551742299	6.5151166546364e-11	5.15052547132281e-06
WP_KISSPEPTIN_KISSPEPTIN_RECEPTOR_SYSTEM_IN_THE_OVARY	Gland_wither	0.551742299	6.5151166546364e-11	5.15052547132281e-06
WP_SARS_CORONAVIRUS_AND_INNATE_IMMUNITY	Gland_wither	0.551742299	6.5151166546364e-11	5.15052547132281e-06
REACTOME_INTERLEUKIN_9_SIGNALING	Grade	0.54354321	6.88132236501329e-11	5.43968532954301e-06
KEGG_T_CELL_RECEPTOR_SIGNALING_PATHWAY	lymphatic_infiltration	0.551010226	6.98539891450948e-11	5.52181813394145e-06
WP_PHOTODYNAMIC_THERAPY_INDUCED_NF_KB_SURVIVAL_SIGNALING	Grade	0.543367991	6.99785386264783e-11	5.53166352134586e-06
WP_CANONICAL_NF_KB_PATHWAY	Grade	0.543239057	7.08481812413619e-11	5.60033618258593e-06
REACTOME_REGULATION_OF_IFNA_IFNB_SIGNALING	Gland_wither	0.550692361	7.19964697384099e-11	5.69096095047261e-06
BIOCARTA_LYM_PATHWAY	Grade	0.542908457	7.31259873102507e-11	5.78017054095146e-06
SIG_PIP3_SIGNALING_IN_B_LYMPHOCYTES	Grade	0.542544797	7.57132402720925e-11	5.98445022434646e-06
REACTOME_INTERFERON_SIGNALING	lymphatic_infiltration	0.549769608	7.85814683694569e-11	6.21084351551676e-06
REACTOME_TNFR1_INDUCED_PROAPOPTOTIC_SIGNALING	pss	0.538283376	7.99464170067199e-11	6.31864501454311e-06
REACTOME_SIGNALING_BY_INTERLEUKINS	Grade	0.541539772	8.33315034188982e-11	6.58593870970578e-06
REACTOME_COSTIMULATION_BY_THE_CD28_FAMILY	pss	0.537804263	8.36960288326812e-11	6.61466455070446e-06
KEGG_ALLOGRAFT_REJECTION	lymphatic_infiltration	0.548909592	8.52394681984609e-11	6.73656041119256e-06
KEGG_FC_EPSILON_RI_SIGNALING_PATHWAY	Gland_wither	0.548592485	8.78292007901164e-11	6.94096608004132e-06
REACTOME_SIGNALING_BY_THE_B_CELL_RECEPTOR_BCR	Gland_wither	0.548592485	8.78292007901164e-11	6.94096608004132e-06
WP_PHOTODYNAMIC_THERAPY_INDUCED_NF_KB_SURVIVAL_SIGNALING	Gland_wither	0.548592485	8.78292007901164e-11	6.94096608004132e-06
WP_HOST_PATHOGEN_INTERACTION_OF_HUMAN_CORONAVIRUSES_INTERFERON_INDUCTION	Grade	0.540828981	8.91607672742784e-11	7.0461079553844e-06
WP_IL_10_ANTI_INFLAMMATORY_SIGNALING_PATHWAY	Gland_wither	0.548067516	9.22842357412809e-11	7.29276172945472e-06
REACTOME_BUTYROPHILIN_BTN_FAMILY_INTERACTIONS	Grade	0.540356223	9.32538408230238e-11	7.36929151719863e-06
BIOCARTA_THELPER_PATHWAY	lymphatic_infiltration	0.547870254	9.40139855158256e-11	7.42926717741709e-06
WP_MACROPHAGE_MARKERS	Gland_wither	0.547542547	9.69569466245863e-11	7.66163487922143e-06
REACTOME_REGULATION_OF_NF_KAPPA_B_SIGNALING	lymphatic_infiltration	0.54709075	1.01160431303089e-10	7.99349496070749e-06
SIG_BCR_SIGNALING_PATHWAY	Grade	0.538908194	1.0695090419968e-10	8.45061874443352e-06
WP_NOVEL_INTRACELLULAR_COMPONENTS_OF_RIG_I_LIKE_RECEPTOR_PATHWAY	Gland_wither	0.54649261	1.06996735915895e-10	8.45424009165853e-06
BIOCARTA_TALL1_PATHWAY	lymphatic_infiltration	0.546432015	1.07605788538433e-10	8.50236377557574e-06
REACTOME_REGULATION_OF_IFNA_IFNB_SIGNALING	pss	0.534929585	1.10023568955603e-10	8.69329225388906e-06
KEGG_MEDICUS_REFERENCE_MDA5_IRF7_3_SIGNALING_PATHWAY	pss	0.534450472	1.15126168166799e-10	9.09577316835429e-06
WP_TOLL_LIKE_RECEPTOR_SIGNALING_PATHWAY	lymphatic_infiltration	0.545707406	1.15153178430281e-10	9.09790716824121e-06
BIOCARTA_IFNG_PATHWAY	Gland_wither	0.545442672	1.18035964835041e-10	9.32531336582758e-06
PID_AMB2_NEUTROPHILS_PATHWAY	Gland_wither	0.545442672	1.18035964835041e-10	9.32531336582758e-06
REACTOME_MATURATION_OF_SARS_COV_1_NUCLEOPROTEIN	Gland_wither	0.545442672	1.18035964835041e-10	9.32531336582758e-06
WP_T_CELL_ANTIGEN_RECEPTOR_TCR_PATHWAY_DURING_STAPHYLOCOCCUS_AUREUS_INFECTION	lymphatic_infiltration	0.54495352	1.23546732177623e-10	9.76006829530004e-06
KEGG_MEDICUS_PATHOGEN_KSHV_MIR2_TO_CELL_SURFACE_MOLECULE_ENDOCYTOSIS	Gland_wither	0.544917703	1.23959851250407e-10	9.7927042889309e-06
WP_TYPE_I_INTERFERON_INDUCTION_AND_SIGNALING_DURING_SARS_COV_2_INFECTION	Gland_wither	0.544917703	1.23959851250407e-10	9.7927042889309e-06
WP_T_CELL_ACTIVATION_SARS_COV_2	lymphatic_infiltration	0.544690026	1.2661726488497e-10	1.00022574568531e-05
WP_TOLL_LIKE_RECEPTOR_SIGNALING_RELATED_TO_MYD88	Grade	0.536977488	1.2826347253514e-10	1.01321730129134e-05
BIOCARTA_HIVNEF_PATHWAY	Gland_wither	0.544392734	1.30170036935923e-10	1.02825217276794e-05
WP_INTERFERON_TYPE_I_SIGNALING_PATHWAYS	lymphatic_infiltration	0.544064227	1.34207679913613e-10	1.06010646363763e-05
REACTOME_DAP12_SIGNALING	Grade	0.536362572	1.35873056822653e-10	1.07324768853645e-05
SA_FAS_SIGNALING	Gland_wither	0.543867765	1.36679813147044e-10	1.07960650808587e-05
KEGG_FC_GAMMA_R_MEDIATED_PHAGOCYTOSIS	Grade	0.536260086	1.37182961039341e-10	1.08358077265755e-05
KEGG_MEDICUS_REFERENCE_RIG_I_IRF7_3_SIGNALING_PATHWAY	pss	0.532534021	1.37917531828667e-10	1.08936920865509e-05
REACTOME_FC_EPSILON_RECEPTOR_FCERI_SIGNALING	Grade	0.536015441	1.40359282571627e-10	1.108627793392e-05
KEGG_NATURAL_KILLER_CELL_MEDIATED_CYTOTOXICITY	Grade	0.535552601	1.46563763047591e-10	1.15757525692618e-05
PID_HIV_NEF_PATHWAY	Gland_wither	0.542817827	1.50654282037692e-10	1.18983738867728e-05
REACTOME_CD22_MEDIATED_BCR_REGULATION	Gland_wither	0.542817827	1.50654282037692e-10	1.18983738867728e-05
REACTOME_INTERLEUKIN_27_SIGNALING	pss	0.531575795	1.50889240942493e-10	1.19169304711562e-05
REACTOME_MATURATION_OF_SARS_COV_1_NUCLEOPROTEIN	pss	0.531096682	1.57809045191211e-10	1.24628115349307e-05
KEGG_MEDICUS_REFERENCE_IFN_RIPK1_3_SIGNALING_PATHWAY	pss	0.530617569	1.65034623051317e-10	1.30324541131164e-05
KEGG_APOPTOSIS	Gland_wither	0.54176789	1.66001865614905e-10	1.31088353238778e-05
REACTOME_INFECTIOUS_DISEASE	Gland_wither	0.54176789	1.66001865614905e-10	1.31088353238778e-05
KEGG_PRIMARY_IMMUNODEFICIENCY	lymphatic_infiltration	0.541568352	1.69084398806241e-10	1.33519186361336e-05
WP_TNF_ALPHA_SIGNALING_PATHWAY	pss	0.530138456	1.72578961042567e-10	1.36273525008042e-05
KEGG_MEDICUS_REFERENCE_TYPE_I_IFN_SIGNALING_PATHWAY	Grade	0.5337343	1.73600844838261e-10	1.37080435109636e-05
REACTOME_INFECTIOUS_DISEASE	Grade	0.533730994	1.73654130881658e-10	1.37122204214364e-05
REACTOME_INTERLEUKIN_3_INTERLEUKIN_5_AND_GM_CSF_SIGNALING	Gland_wither	0.540717952	1.82851888387828e-10	1.44372536995493e-05
WP_TYPE_III_INTERFERON_SIGNALING	Gland_wither	0.540717952	1.82851888387828e-10	1.44372536995493e-05
KEGG_TOLL_LIKE_RECEPTOR_SIGNALING_PATHWAY	lymphatic_infiltration	0.540704676	1.83075154871853e-10	1.4454881928062e-05
WP_TNF_ALPHA_SIGNALING_PATHWAY	lymphatic_infiltration	0.540499736	1.86555318276701e-10	1.47292885992187e-05
KEGG_MEDICUS_REFERENCE_TYPE_I_IFN_SIGNALING_PATHWAY	pss	0.52918023	1.88678526812777e-10	1.48965470489224e-05
BIOCARTA_MONOCYTE_PATHWAY	lymphatic_infiltration	0.540291137	1.90163101941544e-10	1.50135670613868e-05
WP_SELECTIVE_EXPRESSION_OF_CHEMOKINE_RECEPTORS_DURING_T_CELL_POLARIZATION	Grade	0.532567281	1.93424666439033e-10	1.52706839906952e-05
WP_MEASLES_VIRUS_INFECTION	lymphatic_infiltration	0.540093516	1.93642999182102e-10	1.52877274994286e-05
KEGG_MEDICUS_PATHOGEN_SHIGELLA_IPGD_TO_ARNO_ARF_ACTB_G_SIGNALING_PATHWAY	Grade	0.532306106	1.98151252762057e-10	1.56430506493006e-05
WP_FIBRIN_COMPLEMENT_RECEPTOR_3_SIGNALING_PATHWAY	Gland_wither	0.539668014	2.01345313649902e-10	1.58948030954642e-05
WP_IL6_SIGNALING_PATHWAY	Grade	0.532097828	2.02000219770516e-10	1.59465033493438e-05
KEGG_MEDICUS_REFERENCE_CD80_CD86_CD28_PI3K_SIGNALING_PATHWAY	Grade	0.532074686	2.02432307983123e-10	1.59804112568037e-05
BIOCARTA_NKT_PATHWAY	Grade	0.531879632	2.06109792267134e-10	1.62703070015676e-05
WP_KISSPEPTIN_KISSPEPTIN_RECEPTOR_SYSTEM_IN_THE_OVARY	lymphatic_infiltration	0.538988305	2.14265655598928e-10	1.69128452590458e-05
REACTOME_POTENTIAL_THERAPEUTICS_FOR_SARS	Grade	0.530758897	2.28521576903973e-10	1.8036293978723e-05
KEGG_MEDICUS_REFERENCE_BCR_BCAP_CD19_PI3K_SIGNALING_PATHWAY	lymphatic_infiltration	0.538091692	2.32536533995519e-10	1.83524808725283e-05
WP_11P11_2_COPY_NUMBER_VARIATION_SYNDROME	Grade	0.530557231	2.32796430966867e-10	1.8372992721198e-05
BIOCARTA_TCYTOTOXIC_PATHWAY	lymphatic_infiltration	0.537989222	2.34717845257989e-10	1.8524401783451e-05
KEGG_GRAFT_VERSUS_HOST_DISEASE	lymphatic_infiltration	0.537773304	2.39378940476033e-10	1.88917859823685e-05
WP_MODULATORS_OF_TCR_SIGNALING_AND_T_CELL_ACTIVATION	lymphatic_infiltration	0.537751346	2.39857917943933e-10	1.89293470262172e-05
REACTOME_CYTOKINE_SIGNALING_IN_IMMUNE_SYSTEM	pss	0.526305553	2.46151685170374e-10	1.94253063869052e-05
REACTOME_TOLL_LIKE_RECEPTOR_CASCADES	pss	0.526305553	2.46151685170374e-10	1.94253063869052e-05
REACTOME_TNF_SIGNALING	lymphatic_infiltration	0.537147505	2.53397830181089e-10	1.99963829730803e-05
WP_MACROPHAGE_MARKERS	lymphatic_infiltration	0.537048695	2.55682462924521e-10	2.01764145142998e-05
WP_THYMIC_STROMAL_LYMPHOPOIETIN_TSLP_SIGNALING_PATHWAY	lymphatic_infiltration	0.536975502	2.57387571536363e-10	2.03107106575059e-05
KEGG_FC_EPSILON_RI_SIGNALING_PATHWAY	Grade	0.529043082	2.67449468588692e-10	2.11036352179279e-05
REACTOME_CTLA4_INHIBITORY_SIGNALING	lymphatic_infiltration	0.536430215	2.70440184061235e-10	2.13390827233517e-05
REACTOME_INTERLEUKIN_35_SIGNALLING	lymphatic_infiltration	0.5363863	2.71518722906172e-10	2.14241848309115e-05
BIOCARTA_NKCELLS_PATHWAY	Gland_wither	0.535993232	2.81358608345543e-10	2.21994755570717e-05
BIOCARTA_STATHMIN_PATHWAY	Gland_wither	0.535993232	2.81358608345543e-10	2.21994755570717e-05
REACTOME_FLT3_SIGNALING_THROUGH_SRC_FAMILY_KINASES	Grade	0.528081035	2.91996979341494e-10	2.30376856791059e-05
BIOCARTA_MHC_PATHWAY	Gland_wither	0.535468263	2.95037819414735e-10	2.32773038005449e-05
KEGG_MEDICUS_PATHOGEN_HIV_GP120_TO_CXCR4_GNAQ_PLCB_G_CALCINEURIN	Gland_wither	0.535468263	2.95037819414735e-10	2.32773038005449e-05
REACTOME_REGULATED_NECROSIS	Gland_wither	0.535468263	2.95037819414735e-10	2.32773038005449e-05
KEGG_MEDICUS_PATHOGEN_HSV_GD_TO_HVEM_NFKB_SIGNALING_PATHWAY	Grade	0.527912429	2.96517131947034e-10	2.33940156420932e-05
REACTOME_GPVI_MEDIATED_ACTIVATION_CASCADE	Grade	0.527826473	2.98847414417006e-10	2.35775667604297e-05
KEGG_APOPTOSIS	pss	0.523909988	3.06629484507626e-10	2.41906132917756e-05
WP_T_CELL_RECEPTOR_SIGNALING_PATHWAY	lymphatic_infiltration	0.535017594	3.07290361183607e-10	2.42427511744971e-05
WP_B_CELL_RECEPTOR_SIGNALING_PATHWAY	lymphatic_infiltration	0.534724822	3.15511276570458e-10	2.48903690973669e-05
KEGG_CELL_ADHESION_MOLECULES_CAMS	Grade	0.527204944	3.16230479940385e-10	2.4947106332017e-05
REACTOME_TICAM1_DEPENDENT_ACTIVATION_OF_IRF3_IRF7	Grade	0.52719172	3.16610721612929e-10	2.49771032173224e-05
KEGG_MEDICUS_VARIANT_AMPLIFIED_REL_TO_TRANSCRIPTION	Grade	0.526970218	3.23045682959637e-10	2.54837817459539e-05
REACTOME_NEF_AND_SIGNAL_TRANSDUCTION	lymphatic_infiltration	0.534300304	3.27809121373588e-10	2.58588947304341e-05
REACTOME_ZBP1_DAI_MEDIATED_INDUCTION_OF_TYPE_I_IFNS	Grade	0.5266297	3.33184813368484e-10	2.62822844481328e-05
KEGG_ANTIGEN_PROCESSING_AND_PRESENTATION	pss	0.522951762	3.34634437227936e-10	2.6396633677414e-05
PID_P38_ALPHA_BETA_PATHWAY	Gland_wither	0.533893356	3.40030791611081e-10	2.68216288422821e-05
WP_ACUTE_VIRAL_MYOCARDITIS	lymphatic_infiltration	0.533403692	3.55319266270385e-10	2.80254518078103e-05
KEGG_MEDICUS_REFERENCE_ANGII_AT1R_NOX2_SIGNALING_PATHWAY	lymphatic_infiltration	0.533246327	3.60371674680158e-10	2.84232347253734e-05
REACTOME_INNATE_IMMUNE_SYSTEM	Gland_wither	0.532843419	3.73625145201161e-10	2.94670679517252e-05
REACTOME_TAK1_DEPENDENT_IKK_AND_NF_KAPPA_B_ACTIVATION	Gland_wither	0.532843419	3.73625145201161e-10	2.94670679517252e-05
WP_SARS_COV_2_INNATE_IMMUNITY_EVASION_AND_CELL_SPECIFIC_IMMUNE_RESPONSE	Gland_wither	0.532843419	3.73625145201161e-10	2.94670679517252e-05
WP_TAR_SYNDROME	Gland_wither	0.532843419	3.73625145201161e-10	2.94670679517252e-05
WP_FIBRIN_COMPLEMENT_RECEPTOR_3_SIGNALING_PATHWAY	Grade	0.525320523	3.75099977586048e-10	2.95833850322564e-05
REACTOME_TNF_SIGNALING	pss	0.521514423	3.81315530430018e-10	3.00728306228938e-05
WP_THYMIC_STROMAL_LYMPHOPOIETIN_TSLP_SIGNALING_PATHWAY	pss	0.521514423	3.81315530430018e-10	3.00728306228938e-05
REACTOME_TRANSLATION_OF_SARS_COV_1_STRUCTURAL_PROTEINS	Grade	0.525132081	3.81536763047031e-10	3.00902783544671e-05
REACTOME_ANTIVIRAL_MECHANISM_BY_IFN_STIMULATED_GENES	SSA	0.525082381	3.83252066406813e-10	3.02251742171733e-05
REACTOME_INACTIVATION_OF_CSF3_G_CSF_SIGNALING	Grade	0.525065961	3.83820416818932e-10	3.02699971724251e-05
BIOCARTA_TNFR2_PATHWAY	lymphatic_infiltration	0.532397291	3.8884815268563e-10	3.06661207133995e-05
REACTOME_NF_KB_ACTIVATION_THROUGH_FADD_RIP_1_PATHWAY_MEDIATED_BY_CASPASE_8_AND_10	Grade	0.524811398	3.9273612011239e-10	3.09719559043033e-05
KEGG_MEDICUS_PATHOGEN_HIV_GP120_TO_CXCR4_GNAI_PI3K_BAD_SIGNALING_PATHWAY	pss	0.52103531	3.98226664096367e-10	3.14045529573036e-05
PID_HIV_NEF_PATHWAY	pss	0.52103531	3.98226664096367e-10	3.14045529573036e-05
WP_TOLL_LIKE_RECEPTOR_SIGNALING_PATHWAY	pss	0.52103531	3.98226664096367e-10	3.14045529573036e-05
REACTOME_DAP12_INTERACTIONS	Grade	0.524368394	4.08729876676383e-10	3.22316206149462e-05
REACTOME_MATURATION_OF_SARS_COV_1_NUCLEOPROTEIN	Grade	0.524335334	4.0994829074808e-10	3.23277023118121e-05
BIOCARTA_DEATH_PATHWAY	Gland_wither	0.531793481	4.10406217730206e-10	3.23638135177686e-05
PID_TXA2PATHWAY	Gland_wither	0.531793481	4.10406217730206e-10	3.23638135177686e-05
BIOCARTA_NEUTROPHIL_PATHWAY	lymphatic_infiltration	0.531240844	4.31143036707774e-10	3.39964907304814e-05
WP_CANCER_IMMUNOTHERAPY_BY_CTLA4_BLOCKADE	lymphatic_infiltration	0.531156672	4.34388725506543e-10	3.42524197836419e-05
REACTOME_SARS_COV_1_ACTIVATES_MODULATES_INNATE_IMMUNE_RESPONSES	Grade	0.523574953	4.38957793626403e-10	3.46122609852355e-05
WP_CONTROL_OF_IMMUNE_TOLERANCE_BY_VASOACTIVE_INTESTINAL_PEPTIDE	Grade	0.523538587	4.40393660520676e-10	3.47250401320553e-05
REACTOME_NEGATIVE_REGULATORS_OF_DDX58_IFIH1_SIGNALING	lymphatic_infiltration	0.530809006	4.48045992249589e-10	3.53275303968956e-05
REACTOME_ANTIGEN_PRESENTATION_FOLDING_ASSEMBLY_AND_PEPTIDE_LOADING_OF_CLASS_I_MHC	Gland_wither	0.530743543	4.50663431943651e-10	3.5533459618461e-05
REACTOME_BUTYROPHILIN_BTN_FAMILY_INTERACTIONS	Gland_wither	0.530743543	4.50663431943651e-10	3.5533459618461e-05
BIOCARTA_LYMPHOCYTE_PATHWAY	pss	0.519597972	4.53411222112856e-10	3.57496665339886e-05
REACTOME_ACTIVATION_OF_IRF3_IRF7_MEDIATED_BY_TBK1_IKBKE	Grade	0.523211293	4.53521799691192e-10	3.57583798184517e-05
BIOCARTA_NFKB_PATHWAY	Grade	0.523019545	4.61387397524394e-10	3.63776279704133e-05
REACTOME_FLT3_SIGNALING	Gland_wither	0.530218574	4.72192839989372e-10	3.72281556976021e-05
WP_MIRNA_ROLE_IN_IMMUNE_RESPONSE_IN_SEPSIS	Gland_wither	0.530218574	4.72192839989372e-10	3.72281556976021e-05
REACTOME_THE_ROLE_OF_NEF_IN_HIV_1_REPLICATION_AND_DISEASE_PATHOGENESIS	lymphatic_infiltration	0.530164909	4.74448675592374e-10	3.74060080323784e-05
REACTOME_TRANSLATION_OF_SARS_COV_1_STRUCTURAL_PROTEINS	pss	0.518639746	4.94220866810368e-10	3.89623962558622e-05
SIG_BCR_SIGNALING_PATHWAY	Gland_wither	0.529693605	4.94711293529205e-10	3.90010595366684e-05
REACTOME_CD22_MEDIATED_BCR_REGULATION	lymphatic_infiltration	0.529509834	5.0283587309447e-10	3.96405632195294e-05
WP_EBSTEIN_BARR_VIRUS_LMP1_SIGNALING	Grade	0.522024438	5.04365253581219e-10	3.97611304008218e-05
PID_CD8_TCR_PATHWAY	pss	0.518160633	5.15931327607326e-10	4.06713824866131e-05
WP_SARS_CORONAVIRUS_AND_INNATE_IMMUNITY	pss	0.518160633	5.15931327607326e-10	4.06713824866131e-05
KEGG_RIG_I_LIKE_RECEPTOR_SIGNALING_PATHWAY	Gland_wither	0.529168636	5.18262363888003e-10	4.08551404076552e-05
WP_CANONICAL_NF_KB_PATHWAY	lymphatic_infiltration	0.528887695	5.31305789881247e-10	4.18817728047589e-05
REACTOME_STING_MEDIATED_INDUCTION_OF_HOST_IMMUNE_RESPONSES	Gland_wither	0.528643668	5.42891457019805e-10	4.27939619910431e-05
WP_INTERACTIONS_BETWEEN_IMMUNE_CELLS_AND_MICRORNAS_IN_TUMOR_MICROENVIRONMENT	Grade	0.521035943	5.50863527615572e-10	4.34212667007698e-05
BIOCARTA_BLYMPHOCYTE_PATHWAY	lymphatic_infiltration	0.528309471	5.59153542161289e-10	4.40736005002371e-05
BIOCARTA_DEATH_PATHWAY	pss	0.517202407	5.62142770757871e-10	4.43092174766769e-05
PID_CD40_PATHWAY	pss	0.517202407	5.62142770757871e-10	4.43092174766769e-05
REACTOME_TOLL_LIKE_RECEPTOR_9_TLR9_CASCADE	pss	0.517202407	5.62142770757871e-10	4.43092174766769e-05
WP_IL_18_SIGNALING_PATHWAY	Grade	0.520778075	5.63656900738398e-10	4.44280005731013e-05
BIOCARTA_PCAF_PATHWAY	Gland_wither	0.528118699	5.68645887045482e-10	4.48206688169249e-05
BIOCARTA_SODD_PATHWAY	Gland_wither	0.528118699	5.68645887045482e-10	4.48206688169249e-05
REACTOME_DEX_H_BOX_HELICASES_ACTIVATE_TYPE_I_IFN_AND_INFLAMMATORY_CYTOKINES_PRODUCTION	pss	0.516723294	5.86719662299088e-10	4.62423101841026e-05
REACTOME_INNATE_IMMUNE_SYSTEM	Grade	0.519974716	6.05374740888177e-10	4.77101887041381e-05
BIOCARTA_STATHMIN_PATHWAY	Grade	0.519710236	6.19748524163688e-10	4.88405219437678e-05
BIOCARTA_BCR_PATHWAY	Gland_wither	0.527068761	6.23730015964429e-10	4.91530439080768e-05
REACTOME_INTERLEUKIN_6_SIGNALING	Gland_wither	0.527068761	6.23730015964429e-10	4.91530439080768e-05
PID_CD40_PATHWAY	lymphatic_infiltration	0.527061534	6.24126428826373e-10	4.91842832236623e-05
KEGG_MEDICUS_REFERENCE_IL2_FAMILY_TO_JAK_STAT_SIGNALING_PATHWAY	lymphatic_infiltration	0.526765103	6.40596350401622e-10	5.04789924116478e-05
REACTOME_INTERLEUKIN_2_SIGNALING	Grade	0.51931021	6.42115413634457e-10	5.05986945943952e-05
KEGG_MEDICUS_REFERENCE_TCR_PLCG_ITPR_SIGNALING_PATHWAY	lymphatic_infiltration	0.526596759	6.50135138986448e-10	5.12293486818541e-05
BIOCARTA_IL17_PATHWAY	Gland_wither	0.526018823	6.83934400588012e-10	5.38865074879289e-05
PID_IL27_PATHWAY	Gland_wither	0.526018823	6.83934400588012e-10	5.38865074879289e-05
PID_PI3KCI_PATHWAY	lymphatic_infiltration	0.525777	6.98573450162661e-10	5.50371092710652e-05
BIOCARTA_LAIR_PATHWAY	Gland_wither	0.525493854	7.16097520645118e-10	5.6414878773943e-05
KEGG_ASTHMA	Gland_wither	0.525493854	7.16097520645118e-10	5.6414878773943e-05
WP_CELLS_AND_MOLECULES_INVOLVED_IN_LOCAL_ACUTE_INFLAMMATORY_RESPONSE	Gland_wither	0.525493854	7.16097520645118e-10	5.6414878773943e-05
KEGG_MEDICUS_REFERENCE_ANTIGEN_PROCESSING_AND_PRESENTATION_BY_MHC_CLASS_II_MOLECULES	lymphatic_infiltration	0.52516584	7.36927927186216e-10	5.80522343920214e-05
BIOCARTA_CSK_PATHWAY	pss	0.513848616	7.57409952910509e-10	5.96626968106666e-05
KEGG_TOLL_LIKE_RECEPTOR_SIGNALING_PATHWAY	pss	0.513848616	7.57409952910509e-10	5.96626968106666e-05
REACTOME_TCR_SIGNALING	pss	0.513848616	7.57409952910509e-10	5.96626968106666e-05
REACTOME_CD28_CO_STIMULATION	lymphatic_infiltration	0.524818174	7.59642787448854e-10	5.98385816529211e-05
KEGG_MEDICUS_VARIANT_SCRAPIE_CONFORMATION_PRPSC_TO_PRNP_PI3K_NOX2_SIGNALING_PATHWAY	Gland_wither	0.524443916	7.84848066194055e-10	6.18201276299071e-05
PID_BCR_5PATHWAY	pss	0.513369504	7.90158575305799e-10	6.22376303425366e-05
WP_MRNA_VACCINE_ACTIVATION_OF_DENDRITIC_CELL_AND_INDUCTION_OF_IFN_1	Grade	0.516800954	8.01205297878042e-10	6.31061340820661e-05
WP_CANCER_IMMUNOTHERAPY_BY_PD_1_BLOCKADE	lymphatic_infiltration	0.524056968	8.11753877142957e-10	6.39353588715336e-05
WP_T_CELL_RECEPTOR_AND_CO_STIMULATORY_SIGNALING	lymphatic_infiltration	0.524027691	8.13825355630459e-10	6.40976988348106e-05
WP_EBOLA_VIRUS_INFECTION_IN_HOST	lymphatic_infiltration	0.524002074	8.15642072958159e-10	6.42407853082576e-05
BIOCARTA_NKT_PATHWAY	Gland_wither	0.523918948	8.21564053188994e-10	6.47063848291652e-05
KEGG_MEDICUS_REFERENCE_TYPE_I_IFN_SIGNALING_PATHWAY	Gland_wither	0.523918948	8.21564053188994e-10	6.47063848291652e-05
KEGG_MEDICUS_PATHOGEN_HIV_GP120_TO_CXCR4_GNAQ_PLCB_G_CALCINEURIN	Grade	0.51650672	8.22176273442971e-10	6.47546032963684e-05
WP_HOST_PATHOGEN_INTERACTION_OF_HUMAN_CORONAVIRUSES_INTERFERON_INDUCTION	pss	0.512890391	8.24269119303991e-10	6.4918611567263e-05
BIOCARTA_IL12_PATHWAY	Grade	0.516414151	8.28882500912963e-10	6.5281956889404e-05
REACTOME_INTERLEUKIN_21_SIGNALING	pss	0.512411278	8.59795907378455e-10	6.77123668896829e-05
BIOCARTA_DEATH_PATHWAY	lymphatic_infiltration	0.523039588	8.86799810245053e-10	6.98345982569877e-05
REACTOME_CD28_DEPENDENT_PI3K_AKT_SIGNALING	lymphatic_infiltration	0.522900522	8.9756277200029e-10	7.06812731694788e-05
REACTOME_REGULATION_OF_NF_KAPPA_B_SIGNALING	Gland_wither	0.52286901	9.00019021892925e-10	7.08737979170022e-05
WP_SELECTIVE_EXPRESSION_OF_CHEMOKINE_RECEPTORS_DURING_T_CELL_POLARIZATION	Gland_wither	0.52286901	9.00019021892925e-10	7.08737979170022e-05
WP_GENES_ASSOCIATED_WITH_THE_DEVELOPMENT_OF_RHEUMATOID_ARTHRITIS	lymphatic_infiltration	0.522805371	9.0499923385394e-10	7.12659746682962e-05
KEGG_LEISHMANIA_INFECTION	lymphatic_infiltration	0.522776094	9.07299282594484e-10	7.14461893071852e-05
BIOCARTA_IL22BP_PATHWAY	Gland_wither	0.522344041	9.4190314199136e-10	7.41673372066837e-05
REACTOME_INTERLEUKIN_2_SIGNALING	Gland_wither	0.522344041	9.4190314199136e-10	7.41673372066837e-05
WP_TNF_RELATED_WEAK_INDUCER_OF_APOPTOSIS_TWEAK_SIGNALING_PATHWAY	pss	0.510973939	9.75448481058421e-10	7.68029116046158e-05
PID_IL27_PATHWAY	Grade	0.514417326	9.87053712913667e-10	7.77146870325447e-05
REACTOME_SIGNALING_BY_THE_B_CELL_RECEPTOR_BCR	lymphatic_infiltration	0.521520837	1.01138311974106e-09	7.96251816340939e-05
KEGG_MEDICUS_REFERENCE_RIG_I_IRF7_3_SIGNALING_PATHWAY	lymphatic_infiltration	0.521509858	1.01234228409753e-09	7.97006956847144e-05
PID_TCR_PATHWAY	pss	0.510494826	1.01722603549832e-09	8.00841713227117e-05
WP_PATHOGENESIS_OF_SARS_COV_2_MEDIATED_BY_NSP9_NSP10_COMPLEX	lymphatic_infiltration	0.521374451	1.0242441966866e-09	8.06356728725459e-05
REACTOME_INTERLEUKIN_27_SIGNALING	lymphatic_infiltration	0.521114617	1.04746124076661e-09	8.24592912568699e-05
REACTOME_INTERLEUKIN_2_FAMILY_SIGNALING	pss	0.510015713	1.06072405565157e-09	8.35012583849472e-05
WP_ALLOGRAFT_REJECTION	pss	0.510015713	1.06072405565157e-09	8.35012583849472e-05
WP_TLR4_SIGNALING_AND_TOLERANCE	Grade	0.513514787	1.067732550889e-09	8.40519064059821e-05
REACTOME_INTERLEUKIN_21_SIGNALING	lymphatic_infiltration	0.5208804	1.06882265341267e-09	8.4136650453992e-05
KEGG_MEDICUS_REFERENCE_CD80_CD86_CD28_PI3K_SIGNALING_PATHWAY	Gland_wither	0.520769134	1.07911673341225e-09	8.49459110207455e-05
REACTOME_TOLL_LIKE_RECEPTOR_9_TLR9_CASCADE	Gland_wither	0.520769134	1.07911673341225e-09	8.49459110207455e-05
WP_HOST_PATHOGEN_INTERACTION_OF_HUMAN_CORONAVIRUSES_INTERFERON_INDUCTION	Gland_wither	0.520769134	1.07911673341225e-09	8.49459110207455e-05
REACTOME_FC_EPSILON_RECEPTOR_FCERI_SIGNALING	Gland_wither	0.520244165	1.12898683613776e-09	8.88614248855669e-05
KEGG_MEDICUS_PATHOGEN_HIV_GP120_TO_CXCR4_GNB_G_RAC_SIGNALING_PATHWAY	Grade	0.512830445	1.1331010927191e-09	8.91852539068276e-05
REACTOME_INTERLEUKIN_6_SIGNALING	Grade	0.512480008	1.1680497002047e-09	9.19290155552105e-05
REACTOME_TNFR1_INDUCED_PROAPOPTOTIC_SIGNALING	lymphatic_infiltration	0.519830083	1.16988043884001e-09	9.20731001780253e-05
KEGG_LEUKOCYTE_TRANSENDOTHELIAL_MIGRATION	Gland_wither	0.519719197	1.181070895998e-09	9.29514605859386e-05
WP_OVERVIEW_OF_INTERFERONS_MEDIATED_SIGNALING_PATHWAY	Gland_wither	0.519719197	1.181070895998e-09	9.29514605859386e-05
WP_TNF_RELATED_WEAK_INDUCER_OF_APOPTOSIS_TWEAK_SIGNALING_PATHWAY	Gland_wither	0.519719197	1.181070895998e-09	9.29514605859386e-05
REACTOME_NEF_MEDIATES_DOWN_MODULATION_OF_CELL_SURFACE_RECEPTORS_BY_RECRUITING_THEM_TO_CLATHRIN_ADAPTERS	lymphatic_infiltration	0.519438501	1.20986056592615e-09	9.52123969566902e-05
KEGG_MEDICUS_PATHOGEN_SALMONELLA_SOPB_TO_ARNO_ARF_ACTB_G_SIGNALING_PATHWAY	Grade	0.511888234	1.22943507089231e-09	9.67491634687994e-05
PID_TNF_PATHWAY	Gland_wither	0.519194228	1.2354630507867e-09	9.72222938555578e-05
WP_TNF_RELATED_WEAK_INDUCER_OF_APOPTOSIS_TWEAK_SIGNALING_PATHWAY	lymphatic_infiltration	0.51894079	1.26257678207808e-09	9.9350904404942e-05
REACTOME_INTERLEUKIN_3_INTERLEUKIN_5_AND_GM_CSF_SIGNALING	Grade	0.511455147	1.27631532917945e-09	0.000100429
KEGG_MEDICUS_REFERENCE_ANTIGEN_PROCESSING_AND_PRESENTATION_BY_MHC_CLASS_II_MOLECULES	Grade	0.511293153	1.29428905813079e-09	0.000101841
KEGG_MEDICUS_PATHOGEN_HTLV_1_TAX_TO_NFY_MEDIATED_TRANSCRIPTION	lymphatic_infiltration	0.518311331	1.33241819992867e-09	0.000104835
REACTOME_INACTIVATION_OF_CSF3_G_CSF_SIGNALING	Gland_wither	0.51814429	1.351567444003e-09	0.000106337
WP_IL_26_SIGNALING_PATHWAYS	Gland_wither	0.51814429	1.351567444003e-09	0.000106337
REACTOME_TNFR1_INDUCED_NF_KAPPA_B_SIGNALING_PATHWAY	pss	0.507141035	1.36183063183139e-09	0.000107143
REACTOME_PECAM1_INTERACTIONS	Grade	0.510350943	1.40375914744166e-09	0.000110435
REACTOME_FCGR_ACTIVATION	Grade	0.509845124	1.46614908943121e-09	0.000115333
REACTOME_TNF_SIGNALING	Gland_wither	0.517094352	1.47813220872566e-09	0.000116274
REACTOME_PD_1_SIGNALING	pss	0.50618281	1.47935851730847e-09	0.000116371
KEGG_CHEMOKINE_SIGNALING_PATHWAY	lymphatic_infiltration	0.517052415	1.48341726196092e-09	0.000116689
WP_EXTRAFOLLICULAR_AND_FOLLICULAR_B_CELL_ACTIVATION_BY_SARS_COV_2	pss	0.505703697	1.54172519110723e-09	0.000121266
BIOCARTA_NO2IL12_PATHWAY	lymphatic_infiltration	0.516148483	1.60185270655478e-09	0.000125987
BIOCARTA_CTLA4_PATHWAY	pss	0.505224584	1.60661866044309e-09	0.000126361
WP_IL_24_SIGNALING_PATHWAY	Gland_wither	0.516044414	1.61605803571684e-09	0.000127101
WP_TOLL_LIKE_RECEPTOR_SIGNALING_RELATED_TO_MYD88	Gland_wither	0.516044414	1.61605803571684e-09	0.000127101
REACTOME_REGULATION_OF_SIGNALING_BY_CBL	Grade	0.508552477	1.63795235637336e-09	0.00012882
BIOCARTA_LAIR_PATHWAY	Grade	0.508539253	1.63980624648451e-09	0.000128966
WP_CELLS_AND_MOLECULES_INVOLVED_IN_LOCAL_ACUTE_INFLAMMATORY_RESPONSE	Grade	0.508539253	1.63980624648451e-09	0.000128966
BIOCARTA_IL17_PATHWAY	Grade	0.508499581	1.64538003946825e-09	0.000129404
PID_FAS_PATHWAY	Gland_wither	0.515519445	1.68958285061616e-09	0.000132874
PID_IL6_7_PATHWAY	Gland_wither	0.515519445	1.68958285061616e-09	0.000132874
BIOCARTA_TCRA_PATHWAY	pss	0.504266358	1.74438198336676e-09	0.000137175
REACTOME_INTERLEUKIN_9_SIGNALING	pss	0.504266358	1.74438198336676e-09	0.000137175
REACTOME_CYTOSOLIC_SENSORS_OF_PATHOGEN_ASSOCIATED_DNA	Grade	0.507735894	1.75629706388044e-09	0.00013811
BIOCARTA_TCAPOPTOSIS_PATHWAY	lymphatic_infiltration	0.514669988	1.81541562498626e-09	0.000142752
WP_INTERFERON_TYPE_I_SIGNALING_PATHWAYS	pss	0.503787245	1.81745905248353e-09	0.000142912
BIOCARTA_IL7_PATHWAY	Grade	0.507316032	1.82030678746755e-09	0.000143134
REACTOME_NEF_MEDIATED_CD4_DOWN_REGULATION	Gland_wither	0.514469508	1.84640215394428e-09	0.000145183
REACTOME_REGULATION_OF_KIT_SIGNALING	Gland_wither	0.514469508	1.84640215394428e-09	0.000145183
WP_IL6_SIGNALING_PATHWAY	Gland_wither	0.514469508	1.84640215394428e-09	0.000145183
WP_IL_2_SIGNALING_PATHWAY	lymphatic_infiltration	0.514377217	1.86083706559639e-09	0.000146316
KEGG_INTESTINAL_IMMUNE_NETWORK_FOR_IGA_PRODUCTION	pss	0.503308132	1.89347760859446e-09	0.000148878
KEGG_MEDICUS_REFERENCE_MDA5_IRF7_3_SIGNALING_PATHWAY	Gland_wither	0.513944539	1.92997058896217e-09	0.000151742
PID_CD8_TCR_DOWNSTREAM_PATHWAY	Grade	0.506628383	1.93001781093482e-09	0.000151746
KEGG_MEDICUS_REFERENCE_TLR3_IRF7_SIGNALING_PATHWAY	Grade	0.506572181	1.93926051384367e-09	0.000152472
WP_CELL_INTERACTIONS_OF_THE_PANCREATIC_CANCER_MICROENVIRONMENT	lymphatic_infiltration	0.513652608	1.97800372403007e-09	0.000155513
WP_INTERACTIONS_OF_NATURAL_KILLER_CELLS_IN_PANCREATIC_CANCER	Grade	0.506155625	2.00910505806722e-09	0.000157954
PID_HIV_NEF_PATHWAY	lymphatic_infiltration	0.513458647	2.01055070536398e-09	0.000158067
REACTOME_TRANSLATION_OF_SARS_COV_1_STRUCTURAL_PROTEINS	Gland_wither	0.51341957	2.01716997180358e-09	0.000158588
WP_HEPATITIS_B_INFECTION	Gland_wither	0.51341957	2.01716997180358e-09	0.000158588
KEGG_TYPE_I_DIABETES_MELLITUS	pss	0.502349906	2.05479702751395e-09	0.00016154
PID_IL12_2PATHWAY	lymphatic_infiltration	0.51301949	2.08615589101194e-09	0.000164001
PID_IL23_PATHWAY	Gland_wither	0.512894601	2.1081512788613e-09	0.000165728
KEGG_HEMATOPOIETIC_CELL_LINEAGE	lymphatic_infiltration	0.512796252	2.12562918785285e-09	0.0001671
REACTOME_TNFR1_INDUCED_NF_KAPPA_B_SIGNALING_PATHWAY	lymphatic_infiltration	0.512668165	2.14860100824198e-09	0.000168904
REACTOME_INFECTIOUS_DISEASE	lymphatic_infiltration	0.512583993	2.16382654479734e-09	0.000170098
KEGG_MEDICUS_REFERENCE_CYTOKINE_JAK_STAT_SIGNALING_PATHWAY	lymphatic_infiltration	0.512397351	2.19795843952446e-09	0.000172777
REACTOME_TOLL_LIKE_RECEPTOR_TLR1_TLR2_CASCADE	Gland_wither	0.512369632	2.20307147171563e-09	0.000173179
BIOCARTA_CTL_PATHWAY	lymphatic_infiltration	0.512327818	2.21080611168512e-09	0.000173785
KEGG_MEDICUS_PATHOGEN_HTLV_1_TAX_TO_NFY_MEDIATED_TRANSCRIPTION	Grade	0.504991912	2.2172877424928e-09	0.000174294
KEGG_APOPTOSIS	lymphatic_infiltration	0.512144836	2.24496172949041e-09	0.000176467
WP_IL_7_SIGNALING_PATHWAY	lymphatic_infiltration	0.512115559	2.2504734952899e-09	0.000176898
REACTOME_MYD88_INDEPENDENT_TLR4_CASCADE	lymphatic_infiltration	0.512020408	2.2684767324318e-09	0.000178311
REACTOME_RIPK1_MEDIATED_REGULATED_NECROSIS	lymphatic_infiltration	0.511734956	2.32332107665643e-09	0.000182618
BIOCARTA_IL10_PATHWAY	Grade	0.504112515	2.38821557308832e-09	0.000187711
PID_TRAIL_PATHWAY	Grade	0.503864565	2.43865565343353e-09	0.000191671
SA_FAS_SIGNALING	Grade	0.503791833	2.45364472288852e-09	0.000192847
REACTOME_TNFR1_INDUCED_PROAPOPTOTIC_SIGNALING	Gland_wither	0.510794725	2.51312954345257e-09	0.000197514
KEGG_VIRAL_MYOCARDITIS	pss	0.499954342	2.51804094993785e-09	0.0001979
REACTOME_SIGNALING_BY_THE_B_CELL_RECEPTOR_BCR	pss	0.499954342	2.51804094993785e-09	0.0001979
WP_NOVEL_INTRACELLULAR_COMPONENTS_OF_RIG_I_LIKE_RECEPTOR_PATHWAY	lymphatic_infiltration	0.510757832	2.52087338253343e-09	0.000198123
BIOCARTA_TCR_PATHWAY	lymphatic_infiltration	0.510640723	2.54560633328529e-09	0.000200064
WP_11P11_2_COPY_NUMBER_VARIATION_SYNDROME	Gland_wither	0.510269757	2.62550264969168e-09	0.000206336
KEGG_AUTOIMMUNE_THYROID_DISEASE	pss	0.498996116	2.73017256364407e-09	0.000214551
REACTOME_CYTOSOLIC_SENSORS_OF_PATHOGEN_ASSOCIATED_DNA	Gland_wither	0.509744788	2.74269739373828e-09	0.000215535
REACTOME_SARS_COV_1_INFECTION	Grade	0.50242976	2.75127288453204e-09	0.000216209
KEGG_MEDICUS_REFERENCE_IL12_23_TO_JAK_STAT_SIGNALING_PATHWAY	Grade	0.50238017	2.76273877226547e-09	0.000217107
PID_IL12_STAT4_PATHWAY	lymphatic_infiltration	0.509429382	2.81550980502342e-09	0.000221251
BIOCARTA_PCAF_PATHWAY	lymphatic_infiltration	0.509414744	2.81893388942786e-09	0.000221517
BIOCARTA_CASPASE_PATHWAY	pss	0.498517003	2.84258312020485e-09	0.000223376
KEGG_B_CELL_RECEPTOR_SIGNALING_PATHWAY	pss	0.498517003	2.84258312020485e-09	0.000223376
REACTOME_CD28_DEPENDENT_PI3K_AKT_SIGNALING	pss	0.498517003	2.84258312020485e-09	0.000223376
WP_NON_GENOMIC_ACTIONS_OF_1_25_DIHYDROXYVITAMIN_D3	Grade	0.501970226	2.85929957667632e-09	0.000224687
BIOCARTA_IL10_PATHWAY	Gland_wither	0.509219819	2.86491166604774e-09	0.000225128
PID_EPHRINB_REV_PATHWAY	Gland_wither	0.509219819	2.86491166604774e-09	0.000225128
PID_FCER1_PATHWAY	Gland_wither	0.509219819	2.86491166604774e-09	0.000225128
REACTOME_NUCLEOTIDE_BINDING_DOMAIN_LEUCINE_RICH_REPEAT_CONTAINING_RECEPTOR_NLR_SIGNALING_PATHWAYS	Gland_wither	0.509219819	2.86491166604774e-09	0.000225128
REACTOME_SARS_COV_INFECTIONS	Grade	0.501193315	3.05127389928567e-09	0.000239745
REACTOME_TRAF6_MEDIATED_IRF7_ACTIVATION	Grade	0.501140419	3.06478557703833e-09	0.000240803
PID_TNF_PATHWAY	pss	0.497558777	3.08090560098037e-09	0.000242067
REACTOME_NEF_MEDIATED_CD4_DOWN_REGULATION	Grade	0.500951977	3.11338999822519e-09	0.000244616
BIOCARTA_IL22BP_PATHWAY	Grade	0.500836267	3.14360114920491e-09	0.000246983
BIOCARTA_GRANULOCYTES_PATHWAY	Grade	0.500631295	3.19781123131985e-09	0.000251236
KEGG_MEDICUS_REFERENCE_IFN_RIPK1_3_SIGNALING_PATHWAY	lymphatic_infiltration	0.507672754	3.25627496642568e-09	0.000255819
PID_CD8_TCR_DOWNSTREAM_PATHWAY	Gland_wither	0.507644912	3.26376837088228e-09	0.000256408
KEGG_MEDICUS_PATHOGEN_HIV_GP120_TO_CXCR4_GNB_G_RAC_SIGNALING_PATHWAY	lymphatic_infiltration	0.507606881	3.27403087000968e-09	0.000257214
REACTOME_EARLY_PHASE_OF_HIV_LIFE_CYCLE	pss	0.496600551	3.33838182291653e-09	0.00026226
PID_TNF_PATHWAY	lymphatic_infiltration	0.50721164	3.38253611517666e-09	0.000265722
REACTOME_TNFR1_INDUCED_NF_KAPPA_B_SIGNALING_PATHWAY	Gland_wither	0.507119943	3.40819880184794e-09	0.000267734
REACTOME_GENERATION_OF_SECOND_MESSENGER_MOLECULES	pss	0.496121438	3.47475810641339e-09	0.000272953
KEGG_MEDICUS_REFERENCE_CXCR4_GNAI_PI3K_BAD_SIGNALING_PATHWAY	lymphatic_infiltration	0.506735886	3.51773070754784e-09	0.000276325
REACTOME_FCERI_MEDIATED_CA_2_MOBILIZATION	Gland_wither	0.506594974	3.55876018729205e-09	0.000279541
REACTOME_G_PROTEIN_BETA_GAMMA_SIGNALLING	Gland_wither	0.506594974	3.55876018729205e-09	0.000279541
WP_MICROGLIA_PATHOGEN_PHAGOCYTOSIS_PATHWAY	Gland_wither	0.506594974	3.55876018729205e-09	0.000279541
WP_CHEMOKINE_SIGNALING_PATHWAY	pss	0.495642325	3.61648261330799e-09	0.000284067
WP_TAR_SYNDROME	lymphatic_infiltration	0.50618694	3.6801780506758e-09	0.000289063
WP_TYROBP_CAUSAL_NETWORK_IN_MICROGLIA	Gland_wither	0.506070005	3.71570136073639e-09	0.00029185
BIOCARTA_CCR5_PATHWAY	Gland_wither	0.505545037	3.87928077355047e-09	0.000304675
KEGG_MEDICUS_PATHOGEN_HIV_GP120_TO_CXCR4_GNB_G_RAC_SIGNALING_PATHWAY	Gland_wither	0.505545037	3.87928077355047e-09	0.000304675
WP_INTERACTIONS_BETWEEN_IMMUNE_CELLS_AND_MICRORNAS_IN_TUMOR_MICROENVIRONMENT	Gland_wither	0.505545037	3.87928077355047e-09	0.000304675
KEGG_ALLOGRAFT_REJECTION	pss	0.494684099	3.91678628919809e-09	0.000307617
WP_PROSTAGLANDIN_SIGNALING	Grade	0.49797988	3.98532486627359e-09	0.000312991
BIOCARTA_ASBCELL_PATHWAY	Gland_wither	0.505020068	4.04976684723494e-09	0.00031804
KEGG_MEDICUS_VARIANT_AMPLIFIED_REL_TO_TRANSCRIPTION	Gland_wither	0.505020068	4.04976684723494e-09	0.00031804
WP_GENETIC_CAUSES_OF_PORTO_SINUSOIDAL_VASCULAR_DISEASE	Gland_wither	0.505020068	4.04976684723494e-09	0.00031804
KEGG_PRIMARY_IMMUNODEFICIENCY	pss	0.494204986	4.07578864594557e-09	0.00032008
REACTOME_SIGNALING_BY_CSF3_G_CSF	lymphatic_infiltration	0.504642571	4.17678516618536e-09	0.00032799
REACTOME_DEX_H_BOX_HELICASES_ACTIVATE_TYPE_I_IFN_AND_INFLAMMATORY_CYTOKINES_PRODUCTION	lymphatic_infiltration	0.504584017	4.19682692750112e-09	0.00032956
KEGG_MEDICUS_PATHOGEN_SALMONELLA_SOPB_TO_ARNO_ARF_ACTB_G_SIGNALING_PATHWAY	Gland_wither	0.504495099	4.22743833785536e-09	0.00033196
KEGG_MEDICUS_PATHOGEN_SHIGELLA_IPGD_TO_ARNO_ARF_ACTB_G_SIGNALING_PATHWAY	Gland_wither	0.504495099	4.22743833785536e-09	0.00033196
WP_CONTROL_OF_IMMUNE_TOLERANCE_BY_VASOACTIVE_INTESTINAL_PEPTIDE	Gland_wither	0.504495099	4.22743833785536e-09	0.00033196
KEGG_MEDICUS_REFERENCE_BCR_BCAP_CD19_PI3K_SIGNALING_PATHWAY	pss	0.493725873	4.24098609659725e-09	0.000333023
WP_FOXP3_IN_COVID_19	lymphatic_infiltration	0.504444951	4.24479703317248e-09	0.000333318
BIOCARTA_CD40_PATHWAY	Grade	0.496878982	4.36439071999533e-09	0.000342688
WP_IL_10_ANTI_INFLAMMATORY_SIGNALING_PATHWAY	lymphatic_infiltration	0.504031411	4.39057700011203e-09	0.000344739
KEGG_MEDICUS_REFERENCE_RIG_I_IRF7_3_SIGNALING_PATHWAY	Gland_wither	0.50397013	4.41258471301874e-09	0.000346467
REACTOME_ACTIVATION_OF_IRF3_IRF7_MEDIATED_BY_TBK1_IKBKE	Gland_wither	0.50397013	4.41258471301874e-09	0.000346467
REACTOME_FCERI_MEDIATED_MAPK_ACTIVATION	Gland_wither	0.50397013	4.41258471301874e-09	0.000346467
REACTOME_TNF_RECEPTOR_SUPERFAMILY_TNFSF_MEMBERS_MEDIATING_NON_CANONICAL_NF_KB_PATHWAY	lymphatic_infiltration	0.503903324	4.43669724824145e-09	0.000348356
REACTOME_VIRAL_INFECTION_PATHWAYS	Grade	0.496621113	4.45806415732003e-09	0.000350029
BIOCARTA_SODD_PATHWAY	lymphatic_infiltration	0.503760598	4.48863651687375e-09	0.000352425
KEGG_RIG_I_LIKE_RECEPTOR_SIGNALING_PATHWAY	lymphatic_infiltration	0.503588595	4.55200623440166e-09	0.000357387
BIOCARTA_MONOCYTE_PATHWAY	pss	0.492767648	4.59089813420511e-09	0.000360436
BIOCARTA_PCAF_PATHWAY	pss	0.492767648	4.59089813420511e-09	0.000360436
WP_IL_9_SIGNALING_PATHWAY	Gland_wither	0.503445161	4.60550654179471e-09	0.000361578
PID_IL23_PATHWAY	Grade	0.496115295	4.64745069470765e-09	0.000364867
REACTOME_INTERLEUKIN_20_FAMILY_SIGNALING	Grade	0.495728493	4.79746768925941e-09	0.00037662
REACTOME_IMMUNOREGULATORY_INTERACTIONS_BETWEEN_A_LYMPHOID_AND_A_NON_LYMPHOID_CELL	Gland_wither	0.502920192	4.80651589799699e-09	0.000377326
REACTOME_GPVI_MEDIATED_ACTIVATION_CASCADE	lymphatic_infiltration	0.50291888	4.80702860520823e-09	0.000377366
BIOCARTA_CHEMICAL_PATHWAY	Grade	0.495470624	4.90005229348606e-09	0.000384654
KEGG_CYTOSOLIC_DNA_SENSING_PATHWAY	Grade	0.495364832	4.94274514678801e-09	0.000388001
BIOCARTA_IFNG_PATHWAY	pss	0.491809422	4.96846979108354e-09	0.000390015
KEGG_MEDICUS_REFERENCE_LIGHT_HVEM_NFKB_SIGNALING_PATHWAY	pss	0.491809422	4.96846979108354e-09	0.000390015
WP_T_CELL_ACTIVATION_SARS_COV_2	pss	0.491809422	4.96846979108354e-09	0.000390015
BIOCARTA_IL2_PATHWAY	Gland_wither	0.502395223	5.01593677725199e-09	0.000393736
KEGG_MEDICUS_REFERENCE_BCR_PLCG_CALCINEURIN_SIGNALING_PATHWAY	Gland_wither	0.502395223	5.01593677725199e-09	0.000393736
REACTOME_RUNX3_REGULATES_IMMUNE_RESPONSE_AND_CELL_MIGRATION	Gland_wither	0.502395223	5.01593677725199e-09	0.000393736
BIOCARTA_BCR_PATHWAY	Grade	0.495123494	5.0414799552407e-09	0.000395736
REACTOME_ANTIGEN_ACTIVATES_B_CELL_RECEPTOR_BCR_LEADING_TO_GENERATION_OF_SECOND_MESSENGERS	pss	0.491330309	5.16827463442859e-09	0.000405668
WP_TAR_SYNDROME	Grade	0.494733386	5.20509780902334e-09	0.000408553
PID_TCR_JNK_PATHWAY	lymphatic_infiltration	0.501883202	5.22861682634292e-09	0.000410399
WP_IL_26_SIGNALING_PATHWAYS	Grade	0.494667266	5.23333051805719e-09	0.000410764
BIOCARTA_DC_PATHWAY	Grade	0.494604452	5.26028782366545e-09	0.00041288
BIOCARTA_NEUTROPHIL_PATHWAY	pss	0.490851196	5.37578872937335e-09	0.00042193
REACTOME_SIGNALING_BY_SCF_KIT	Gland_wither	0.501345286	5.4613712989442e-09	0.00042863
PID_TXA2PATHWAY	Grade	0.493827541	5.60493425437792e-09	0.000439881
BIOCARTA_GRANULOCYTES_PATHWAY	Gland_wither	0.500295348	5.94465726811157e-09	0.000466495
REACTOME_MATURATION_OF_SARS_COV_2_NUCLEOPROTEIN	pss	0.489413857	6.04748127208988e-09	0.000474552
REACTOME_CHEMOKINE_RECEPTORS_BIND_CHEMOKINES	Grade	0.492891942	6.04880924912186e-09	0.000474656
SIG_BCR_SIGNALING_PATHWAY	lymphatic_infiltration	0.499885038	6.14446588020096e-09	0.000482144
BIOCARTA_NFKB_PATHWAY	lymphatic_infiltration	0.499870399	6.15171222190047e-09	0.000482713
KEGG_MEDICUS_REFERENCE_IL2_FAMILY_TO_JAK_STAT_SIGNALING_PATHWAY	pss	0.488934744	6.28877844023873e-09	0.000493449
REACTOME_CTLA4_INHIBITORY_SIGNALING	pss	0.488934744	6.28877844023873e-09	0.000493449
REACTOME_TICAM1_DEPENDENT_ACTIVATION_OF_IRF3_IRF7	pss	0.488934744	6.28877844023873e-09	0.000493449
WP_CANONICAL_NF_KB_PATHWAY	pss	0.488934744	6.28877844023873e-09	0.000493449
WP_GENES_ASSOCIATED_WITH_THE_DEVELOPMENT_OF_RHEUMATOID_ARTHRITIS	pss	0.488934744	6.28877844023873e-09	0.000493449
WP_TOLL_LIKE_RECEPTOR_SIGNALING_RELATED_TO_MYD88	pss	0.488934744	6.28877844023873e-09	0.000493449
KEGG_FC_EPSILON_RI_SIGNALING_PATHWAY	lymphatic_infiltration	0.499592266	6.2909617103052e-09	0.00049362
REACTOME_IMMUNOREGULATORY_INTERACTIONS_BETWEEN_A_LYMPHOID_AND_A_NON_LYMPHOID_CELL	Grade	0.492362982	6.31450574993151e-09	0.000495461
KEGG_CELL_ADHESION_MOLECULES_CAMS	lymphatic_infiltration	0.499387327	6.39549773042162e-09	0.00050181
KEGG_NATURAL_KILLER_CELL_MEDIATED_CYTOTOXICITY	lymphatic_infiltration	0.49935073	6.41433951714413e-09	0.000503282
REACTOME_SIGNALING_BY_KIT_IN_DISEASE	Gland_wither	0.49924541	6.46886176618974e-09	0.000507553
WP_IMMUNE_RESPONSE_TO_TUBERCULOSIS	lymphatic_infiltration	0.499123832	6.53235349707859e-09	0.000512528
REACTOME_SIGNALING_BY_INTERLEUKINS	lymphatic_infiltration	0.499010383	6.59213938722613e-09	0.000517206
WP_11P11_2_COPY_NUMBER_VARIATION_SYNDROME	lymphatic_infiltration	0.499010383	6.59213938722613e-09	0.000517206
WP_HEPATITIS_B_INFECTION	Grade	0.491820797	6.59846175516879e-09	0.000517702
REACTOME_FLT3_SIGNALING	Grade	0.491751371	6.63569572068603e-09	0.000520617
WP_MIRNA_ROLE_IN_IMMUNE_RESPONSE_IN_SEPSIS	lymphatic_infiltration	0.498904254	6.6485434045477e-09	0.000521625
BIOCARTA_CCR5_PATHWAY	Grade	0.491516645	6.76308220154149e-09	0.000530598
REACTOME_RIP_MEDIATED_NFKB_ACTIVATION_VIA_ZBP1	Grade	0.491440607	6.80484950375055e-09	0.000533868
REACTOME_SARS_COV_2_ACTIVATES_MODULATES_INNATE_AND_ADAPTIVE_IMMUNE_RESPONSES	Grade	0.491384405	6.83588008636654e-09	0.000536295
WP_NETWORK_MAP_OF_SARS_COV_2_SIGNALING_PATHWAY	lymphatic_infiltration	0.49782466	7.24926757287437e-09	0.000568654
WP_IL6_SIGNALING_PATHWAY	lymphatic_infiltration	0.497564825	7.4014429532666e-09	0.000580562
REACTOME_NUCLEOTIDE_BINDING_DOMAIN_LEUCINE_RICH_REPEAT_CONTAINING_RECEPTOR_NLR_SIGNALING_PATHWAYS	pss	0.48653918	7.64072229988325e-09	0.000599285
REACTOME_TNF_RECEPTOR_SUPERFAMILY_TNFSF_MEMBERS_MEDIATING_NON_CANONICAL_NF_KB_PATHWAY	pss	0.48653918	7.64072229988325e-09	0.000599285
BIOCARTA_DC_PATHWAY	Gland_wither	0.497145534	7.65349164994471e-09	0.000600286
WP_EBSTEIN_BARR_VIRUS_LMP1_SIGNALING	Gland_wither	0.497145534	7.65349164994471e-09	0.000600286
PID_P38_ALPHA_BETA_PATHWAY	Grade	0.489559492	7.92063840372974e-09	0.000621192
REACTOME_TAK1_DEPENDENT_IKK_AND_NF_KAPPA_B_ACTIVATION	lymphatic_infiltration	0.496664553	7.95277105565197e-09	0.000623704
WP_IL_7_SIGNALING_PATHWAY	pss	0.485580954	8.25619879152585e-09	0.000647451
WP_IMMUNE_RESPONSE_TO_TUBERCULOSIS	SSA	0.488916569	8.34077608371811e-09	0.000654067
WP_INTERACTIONS_OF_NATURAL_KILLER_CELLS_IN_PANCREATIC_CANCER	Gland_wither	0.495570628	8.67583245205152e-09	0.000680289
KEGG_FC_GAMMA_R_MEDIATED_PHAGOCYTOSIS	lymphatic_infiltration	0.495116525	8.99415673533831e-09	0.000705196
REACTOME_CD209_DC_SIGN_SIGNALING	Grade	0.487913102	9.03957499677143e-09	0.000708748
BIOCARTA_KERATINOCYTE_PATHWAY	Gland_wither	0.495045659	9.04483377321137e-09	0.00070916
REACTOME_SIGNALING_BY_CSF1_M_CSF_IN_MYELOID_CELLS	Gland_wither	0.495045659	9.04483377321137e-09	0.00070916
WP_CANONICAL_NF_KB_PATHWAY	Gland_wither	0.495045659	9.04483377321137e-09	0.00070916
REACTOME_CD28_DEPENDENT_VAV1_PATHWAY	pss	0.484143615	9.26947852910359e-09	0.000726746
REACTOME_CYTOSOLIC_SENSORS_OF_PATHOGEN_ASSOCIATED_DNA	lymphatic_infiltration	0.494271148	9.61685765546697e-09	0.000753923
KEGG_MEDICUS_REFERENCE_TYPE_II_INTERFERON_TO_JAK_STAT_SIGNALING_PATHWAY	Grade	0.487003951	9.72094477707208e-09	0.000762073
BIOCARTA_STRESS_PATHWAY	Grade	0.486964279	9.75177262073126e-09	0.00076448
WP_APOPTOSIS	Gland_wither	0.493995721	9.82852105652147e-09	0.000770487
BIOCARTA_BBCELL_PATHWAY	Gland_wither	0.493470752	1.02443977827728e-08	0.000803028
PID_CXCR4_PATHWAY	pss	0.482706276	1.04015811570116e-08	0.000815328
REACTOME_CLEC7A_INFLAMMASOME_PATHWAY	Grade	0.486058435	1.04817532407997e-08	0.000821602
BIOCARTA_FCER1_PATHWAY	Gland_wither	0.492945783	1.06771271657713e-08	0.000836895
KEGG_CYTOSOLIC_DNA_SENSING_PATHWAY	Gland_wither	0.492945783	1.06771271657713e-08	0.000836895
REACTOME_MATURATION_OF_SARS_COV_2_NUCLEOPROTEIN	Gland_wither	0.492945783	1.06771271657713e-08	0.000836895
WP_NON_GENOMIC_ACTIONS_OF_1_25_DIHYDROXYVITAMIN_D3	Gland_wither	0.492945783	1.06771271657713e-08	0.000836895
BIOCARTA_CHEMICAL_PATHWAY	pss	0.482227163	1.08076072504858e-08	0.0008471
WP_TH17_CELL_DIFFERENTIATION_PATHWAY	lymphatic_infiltration	0.492627969	1.09475635557463e-08	0.000858048
BIOCARTA_MHC_PATHWAY	lymphatic_infiltration	0.492613331	1.09601768646659e-08	0.000859037
REACTOME_PARASITE_INFECTION	Gland_wither	0.492420814	1.11273608803165e-08	0.000872118
REACTOME_FLT3_SIGNALING_THROUGH_SRC_FAMILY_KINASES	lymphatic_infiltration	0.492035107	1.14697049520339e-08	0.000898892
REACTOME_INTERLEUKIN_9_SIGNALING	lymphatic_infiltration	0.49200949	1.14927966251816e-08	0.000900702
REACTOME_CLEC7A_DECTIN_1_SIGNALING	Grade	0.484898028	1.14937484978019e-08	0.000900777
KEGG_MEDICUS_REFERENCE_IL12_23_TO_JAK_STAT_SIGNALING_PATHWAY	Gland_wither	0.491895846	1.15957745412599e-08	0.000908749
KEGG_MEDICUS_REFERENCE_PRNP_PI3K_NOX2_SIGNALING_PATHWAY	Gland_wither	0.491895846	1.15957745412599e-08	0.000908749
KEGG_MEDICUS_REFERENCE_MDA5_IRF7_3_SIGNALING_PATHWAY	lymphatic_infiltration	0.491885062	1.16055919245835e-08	0.000909519
REACTOME_INTERLEUKIN_RECEPTOR_SHC_SIGNALING	Grade	0.484759176	1.16209430615912e-08	0.000910722
WP_TYPE_III_INTERFERON_SIGNALING	lymphatic_infiltration	0.491866764	1.16222687596125e-08	0.000910826
WP_OVERVIEW_OF_INTERFERONS_MEDIATED_SIGNALING_PATHWAY	Grade	0.48459057	1.17772099348939e-08	0.000922945
WP_PHOTODYNAMIC_THERAPY_INDUCED_NF_KB_SURVIVAL_SIGNALING	lymphatic_infiltration	0.491387351	1.20674826702549e-08	0.000945644
BIOCARTA_IL2RB_PATHWAY	Gland_wither	0.491370877	1.20830685343494e-08	0.000946865
REACTOME_TRAF6_MEDIATED_NF_KB_ACTIVATION	Gland_wither	0.491370877	1.20830685343494e-08	0.000946865
REACTOME_ZBP1_DAI_MEDIATED_INDUCTION_OF_TYPE_I_IFNS	lymphatic_infiltration	0.491347095	1.21056024771596e-08	0.000948631
REACTOME_ZBP1_DAI_MEDIATED_INDUCTION_OF_TYPE_I_IFNS	pss	0.480789824	1.21190123561656e-08	0.00094967
WP_MRNA_VACCINE_ACTIVATION_OF_DENDRITIC_CELL_AND_INDUCTION_OF_IFN_1	pss	0.480789824	1.21190123561656e-08	0.00094967
KEGG_MEDICUS_REFERENCE_PDL_PD1_SHP_PI3K_SIGNALING_PATHWAY	lymphatic_infiltration	0.491006748	1.24325366106543e-08	0.000974201
KEGG_GRAFT_VERSUS_HOST_DISEASE	pss	0.480310711	1.25891272476633e-08	0.000986446
BIOCARTA_TID_PATHWAY	Gland_wither	0.490845908	1.25899688741153e-08	0.000986512
REACTOME_INTERFERON_ALPHA_BETA_SIGNALING	lymphatic_infiltration	0.490768871	1.2666048503814e-08	0.000992461
WP_APOPTOSIS	Grade	0.483304534	1.30372693935984e-08	0.001021496
BIOCARTA_BLYMPHOCYTE_PATHWAY	pss	0.479831599	1.30767154018475e-08	0.001024574
WP_IL_2_SIGNALING_PATHWAY	pss	0.479831599	1.30767154018475e-08	0.001024574
WP_UROTENSIN_II_MEDIATED_SIGNALING_PATHWAY	Gland_wither	0.490320939	1.31172280896181e-08	0.001027748
REACTOME_NUCLEOTIDE_BINDING_DOMAIN_LEUCINE_RICH_REPEAT_CONTAINING_RECEPTOR_NLR_SIGNALING_PATHWAYS	lymphatic_infiltration	0.490223585	1.32173067812134e-08	0.001035576
KEGG_MEDICUS_REFERENCE_EXTRINSIC_APOPTOTIC_PATHWAY	Grade	0.482924344	1.34339027041443e-08	0.001052506
WP_IL_10_ANTI_INFLAMMATORY_SIGNALING_PATHWAY	pss	0.479352486	1.35823968396403e-08	0.001064126
WP_T_CELL_ANTIGEN_RECEPTOR_TCR_PATHWAY_DURING_STAPHYLOCOCCUS_AUREUS_INFECTION	pss	0.479352486	1.35823968396403e-08	0.001064126
KEGG_MEDICUS_REFERENCE_IL6_FAMILY_TO_JAK_STAT_SIGNALING_PATHWAY	Gland_wither	0.48979597	1.36656261388915e-08	0.001070633
REACTOME_INTERLEUKIN_2_SIGNALING	lymphatic_infiltration	0.48955387	1.39258750606743e-08	0.001090981
KEGG_MEDICUS_PATHOGEN_HIV_GP120_TO_CXCR4_GNAQ_PLCB_G_CALCINEURIN	lymphatic_infiltration	0.489411144	1.40815203780043e-08	0.00110316
KEGG_T_CELL_RECEPTOR_SIGNALING_PATHWAY	pss	0.478873373	1.41068124926406e-08	0.001105142
KEGG_MEDICUS_VARIANT_AMPLIFIED_REL_TO_TRANSCRIPTION	pss	0.478873373	1.41068124926406e-08	0.001105142
WP_MODULATORS_OF_TCR_SIGNALING_AND_T_CELL_ACTIVATION	pss	0.478873373	1.41068124926406e-08	0.001105142
WP_IL_5_SIGNALING_PATHWAY	Grade	0.482263144	1.41514270870683e-08	0.001108623
REACTOME_NEGATIVE_REGULATION_OF_FLT3	Grade	0.482061477	1.43774915940164e-08	0.001126304
WP_SARS_CORONAVIRUS_AND_INNATE_IMMUNITY	lymphatic_infiltration	0.488924412	1.46249520158988e-08	0.00114566
REACTOME_REGULATION_OF_IFNG_SIGNALING	lymphatic_infiltration	0.488909774	1.4641603313089e-08	0.001146965
PID_GMCSF_PATHWAY	lymphatic_infiltration	0.488858539	1.47000261156402e-08	0.001151527
REACTOME_REGULATION_OF_IFNA_IFNB_SIGNALING	lymphatic_infiltration	0.488624322	1.49699600487966e-08	0.001172642
WP_SELECTIVE_EXPRESSION_OF_CHEMOKINE_RECEPTORS_DURING_T_CELL_POLARIZATION	lymphatic_infiltration	0.487976565	1.57414684671049e-08	0.001232966
REACTOME_INTERLEUKIN_RECEPTOR_SHC_SIGNALING	Gland_wither	0.487696094	1.60872195728296e-08	0.001260015
BIOCARTA_TNFR2_PATHWAY	pss	0.476956921	1.64054056503172e-08	0.001284888
BIOCARTA_NKT_PATHWAY	lymphatic_infiltration	0.487423959	1.64296464088234e-08	0.001286786
PID_IL2_1PATHWAY	lymphatic_infiltration	0.487402001	1.64575784526986e-08	0.001288974
BIOCARTA_HIVNEF_PATHWAY	lymphatic_infiltration	0.487328809	1.65510144070945e-08	0.001296275
REACTOME_THE_NLRP3_INFLAMMASOME	Gland_wither	0.487171126	1.6754038987009e-08	0.00131216
REACTOME_CD28_CO_STIMULATION	pss	0.476477808	1.70338860155894e-08	0.001334043
REACTOME_DAP12_SIGNALING	lymphatic_infiltration	0.486842076	1.71854222516057e-08	0.001345894
REACTOME_REGULATED_NECROSIS	lymphatic_infiltration	0.48680182	1.72389230750349e-08	0.001350083
REACTOME_INTERLEUKIN_20_FAMILY_SIGNALING	Gland_wither	0.486646157	1.74473080392495e-08	0.001366368
PID_AMB2_NEUTROPHILS_PATHWAY	Grade	0.479476183	1.76005759281799e-08	0.001378354
KEGG_MEDICUS_REFERENCE_CYTOKINE_JAK_STAT_SIGNALING_PATHWAY	pss	0.475998695	1.76854240619321e-08	0.001384999
REACTOME_THE_NLRP3_INFLAMMASOME	Grade	0.479241457	1.79253036392268e-08	0.001403748
REACTOME_REGULATION_BY_C_FLIP	Grade	0.479122441	1.80921415278396e-08	0.001416796
REACTOME_VIRAL_INFECTION_PATHWAYS	Gland_wither	0.486121188	1.81680268929776e-08	0.001422738
PID_CERAMIDE_PATHWAY	pss	0.475519582	1.83608269141416e-08	0.0014378
KEGG_MEDICUS_VARIANT_EML4_ALK_FUSION_KINASE_TO_PI3K_SIGNALING_PATHWAY	Grade	0.478765393	1.86016363902756e-08	0.00145662
BIOCARTA_LYM_PATHWAY	lymphatic_infiltration	0.485714907	1.87453003248869e-08	0.001467851
PID_CERAMIDE_PATHWAY	Grade	0.478639765	1.87841531565155e-08	0.001470893
BIOCARTA_MHC_PATHWAY	Grade	0.478590175	1.88566708751301e-08	0.001476553
BIOCARTA_PLC_PATHWAY	Gland_wither	0.485596219	1.89172315980387e-08	0.001481295
KEGG_MEDICUS_REFERENCE_TYPE_II_INTERFERON_TO_JAK_STAT_SIGNALING_PATHWAY	Gland_wither	0.485596219	1.89172315980387e-08	0.001481295
REACTOME_SARS_COV_1_INFECTION	Gland_wither	0.485596219	1.89172315980387e-08	0.001481295
KEGG_MEDICUS_PATHOGEN_SHIGELLA_IPGD_TO_ARNO_ARF_ACTB_G_SIGNALING_PATHWAY	lymphatic_infiltration	0.485455072	1.91236644999883e-08	0.001497421
REACTOME_CASPASE_ACTIVATION_VIA_DEATH_RECEPTORS_IN_THE_PRESENCE_OF_LIGAND	Grade	0.478342224	1.92233042722225e-08	0.001505204
KEGG_MEDICUS_REFERENCE_TYPE_I_INTERFERON_TO_JAK_STAT_SIGNALING_PATHWAY	lymphatic_infiltration	0.485100087	1.96524313975021e-08	0.001538726
REACTOME_ASSEMBLY_AND_CELL_SURFACE_PRESENTATION_OF_NMDA_RECEPTORS	Gland_wither	-0.48507125	1.96959953052466e-08	0.001542118
WP_IL_3_SIGNALING_PATHWAY	Gland_wither	0.48507125	1.96959953052466e-08	0.001542118
BIOCARTA_TALL1_PATHWAY	pss	0.474561356	1.97865905425839e-08	0.001549191
REACTOME_INACTIVATION_OF_CSF3_G_CSF_SIGNALING	lymphatic_infiltration	0.485004936	1.97965265762921e-08	0.001549969
WP_SARS_COV_2_INNATE_IMMUNITY_EVASION_AND_CELL_SPECIFIC_IMMUNE_RESPONSE	lymphatic_infiltration	0.484671909	2.03088752126543e-08	0.001590002
SA_MMP_CYTOKINE_CONNECTION	Gland_wither	0.484546281	2.05054295194064e-08	0.00160535
REACTOME_POTENTIAL_THERAPEUTICS_FOR_SARS	lymphatic_infiltration	0.484068068	2.12704382773866e-08	0.001665092
WP_11P11_2_COPY_NUMBER_VARIATION_SYNDROME	pss	0.47360313	2.13181858944787e-08	0.00166883
BIOCARTA_CHEMICAL_PATHWAY	Gland_wither	0.484021312	2.1346685391936e-08	0.001671061
WP_REGULATORY_CIRCUITS_OF_THE_STAT3_SIGNALING_PATHWAY	Gland_wither	0.484021312	2.1346685391936e-08	0.001671061
WP_UNFOLDED_PROTEIN_RESPONSE	Gland_wither	0.484021312	2.1346685391936e-08	0.001671061
WP_MICROGLIA_PATHOGEN_PHAGOCYTOSIS_PATHWAY	Grade	0.476801627	2.16591708656343e-08	0.001695437
REACTOME_CELL_SURFACE_INTERACTIONS_AT_THE_VASCULAR_WALL	Gland_wither	0.483496343	2.22209550542438e-08	0.001739301
REACTOME_TRAF6_MEDIATED_IRF7_ACTIVATION	Gland_wither	0.483496343	2.22209550542438e-08	0.001739301
REACTOME_HOST_INTERACTIONS_OF_HIV_FACTORS	Grade	0.476444579	2.22645416918996e-08	0.00174269
KEGG_MEDICUS_REFERENCE_CXCR4_GNB_G_RAC_SIGNALING_PATHWAY	Grade	0.476173487	2.27349723790682e-08	0.001779398
KEGG_ASTHMA	Grade	0.475985044	2.30675763315999e-08	0.001805338
REACTOME_NOD1_2_SIGNALING_PATHWAY	Grade	0.475965208	2.31028573377737e-08	0.001808099
PID_ALPHA_SYNUCLEIN_PATHWAY	Gland_wither	0.482971375	2.31294729930536e-08	0.001810159
REACTOME_MATURATION_OF_SARS_COV_2_NUCLEOPROTEIN	Grade	0.475819744	2.33631696371067e-08	0.001828402
REACTOME_THE_ROLE_OF_NEF_IN_HIV_1_REPLICATION_AND_DISEASE_PATHOGENESIS	pss	0.472165792	2.38305123973156e-08	0.001864857
REACTOME_TOLL_LIKE_RECEPTOR_CASCADES	lymphatic_infiltration	0.48252004	2.39389108330263e-08	0.001873316
REACTOME_MAPK3_ERK1_ACTIVATION	Gland_wither	0.482446406	2.40735174688977e-08	0.001883801
WP_DEVELOPMENT_OF_PULMONARY_DENDRITIC_CELLS_AND_MACROPHAGE_SUBSETS	Gland_wither	0.482446406	2.40735174688977e-08	0.001883801
BIOCARTA_CASPASE_PATHWAY	lymphatic_infiltration	0.482402931	2.41533302769778e-08	0.001890046
WP_CONTROL_OF_IMMUNE_TOLERANCE_BY_VASOACTIVE_INTESTINAL_PEPTIDE	lymphatic_infiltration	0.482183353	2.45603356592125e-08	0.001921797
PID_NFKAPPAB_ATYPICAL_PATHWAY	Gland_wither	0.481921437	2.50544119790272e-08	0.001960332
REACTOME_CD209_DC_SIGN_SIGNALING	Gland_wither	0.481921437	2.50544119790272e-08	0.001960332
WP_IL_5_SIGNALING_PATHWAY	Gland_wither	0.481921437	2.50544119790272e-08	0.001960332
WP_KISSPEPTIN_KISSPEPTIN_RECEPTOR_SYSTEM_IN_THE_OVARY	pss	0.471207566	2.56605173017927e-08	0.002007602
REACTOME_TRANSLATION_OF_SARS_COV_1_STRUCTURAL_PROTEINS	lymphatic_infiltration	0.481473383	2.5921769456898e-08	0.00202799
REACTOME_INTERFERON_SIGNALING	SSA	0.474450244	2.59557417536644e-08	0.002030647
WP_EBSTEIN_BARR_VIRUS_LMP1_SIGNALING	lymphatic_infiltration	0.48139653	2.60734036736407e-08	0.002039827
BIOCARTA_TPO_PATHWAY	Gland_wither	0.481396468	2.60735267660328e-08	0.002039836
PID_EPO_PATHWAY	Gland_wither	0.481396468	2.60735267660328e-08	0.002039836
REACTOME_SIGNALING_BY_ERYTHROPOIETIN	Gland_wither	0.481396468	2.60735267660328e-08	0.002039836
REACTOME_TICAM1_DEPENDENT_ACTIVATION_OF_IRF3_IRF7	Gland_wither	0.481396468	2.60735267660328e-08	0.002039836
BIOCARTA_IL2_PATHWAY	Grade	0.474338655	2.61787242443482e-08	0.00204804
REACTOME_BUTYROPHILIN_BTN_FAMILY_INTERACTIONS	lymphatic_infiltration	0.48129772	2.62696107150696e-08	0.002055124
REACTOME_G_ALPHA_I_SIGNALLING_EVENTS	Grade	0.474272535	2.63117132542776e-08	0.002058418
WP_MIRNA_ROLE_IN_IMMUNE_RESPONSE_IN_SEPSIS	pss	0.470728453	2.66253005291758e-08	0.002082871
PID_EPHA_FWDPATHWAY	Gland_wither	0.480871499	2.71322803734889e-08	0.002122423
BIOCARTA_IL2RB_PATHWAY	Grade	0.473859285	2.71576786678347e-08	0.002124409
KEGG_MEDICUS_REFERENCE_IL12_23_TO_JAK_STAT_SIGNALING_PATHWAY	pss	0.47024934	2.76247960315374e-08	0.002160839
REACTOME_ACTIVATION_OF_BAD_AND_TRANSLOCATION_TO_MITOCHONDRIA	pss	0.47024934	2.76247960315374e-08	0.002160839
REACTOME_INTERFERON_ALPHA_BETA_SIGNALING	SSA	0.473546099	2.78160982607212e-08	0.002175775
WP_TYPE_I_INTERFERON_INDUCTION_AND_SIGNALING_DURING_SARS_COV_2_INFECTION	lymphatic_infiltration	0.480313276	2.83032306072415e-08	0.002213765
REACTOME_INTERLEUKIN_23_SIGNALING	Grade	0.473165024	2.86378824955023e-08	0.002239883
REACTOME_NEF_MEDIATES_DOWN_MODULATION_OF_CELL_SURFACE_RECEPTORS_BY_RECRUITING_THEM_TO_CLATHRIN_ADAPTERS	pss	0.469770227	2.86601943194072e-08	0.002241628
REACTOME_VIRAL_INFECTION_PATHWAYS	lymphatic_infiltration	0.480144933	2.86657505313002e-08	0.002242034
BIOCARTA_NKCELLS_PATHWAY	Grade	0.473145188	2.86812894753115e-08	0.00224325
REACTOME_INTERLEUKIN_1_FAMILY_SIGNALING	Grade	0.473088986	2.88046185125788e-08	0.002252896
REACTOME_INNATE_IMMUNE_SYSTEM	lymphatic_infiltration	0.47996561	2.90568030112066e-08	0.002272562
KEGG_ASTHMA	lymphatic_infiltration	0.479892418	2.92178800214951e-08	0.00228513
REACTOME_ZBP1_DAI_MEDIATED_INDUCTION_OF_TYPE_I_IFNS	Gland_wither	0.479821561	2.9374629402913e-08	0.00229736
PID_TCR_JNK_PATHWAY	pss	0.469291114	2.97327246361839e-08	0.002325277
WP_MACROPHAGE_MARKERS	pss	0.469291114	2.97327246361839e-08	0.002325277
KEGG_MEDICUS_REFERENCE_BCR_PLCG_CALCINEURIN_SIGNALING_PATHWAY	Grade	0.47250713	3.01116600325627e-08	0.002354852
REACTOME_DAP12_INTERACTIONS	lymphatic_infiltration	0.479409345	3.0302633655836e-08	0.002369727
BIOCARTA_STRESS_PATHWAY	pss	0.468812001	3.08436561461908e-08	0.002411943
PID_CASPASE_PATHWAY	Grade	0.472176529	3.08794145290334e-08	0.002414739
SIG_PIP3_SIGNALING_IN_B_LYMPHOCYTES	lymphatic_infiltration	0.478992146	3.12704061782149e-08	0.002445252
REACTOME_TNFR2_NON_CANONICAL_NF_KB_PATHWAY	Grade	0.471743443	3.1913584721616e-08	0.002495419
BIOCARTA_THELPER_PATHWAY	pss	0.468332888	3.19942991568124e-08	0.002501698
BIOCARTA_NFKB_PATHWAY	Gland_wither	0.478246655	3.30738671515184e-08	0.002585913
REACTOME_DEX_H_BOX_HELICASES_ACTIVATE_TYPE_I_IFN_AND_INFLAMMATORY_CYTOKINES_PRODUCTION	Gland_wither	0.478246655	3.30738671515184e-08	0.002585913
BIOCARTA_IFNA_PATHWAY	lymphatic_infiltration	0.478026	3.36264883539064e-08	0.00262902
KEGG_JAK_STAT_SIGNALING_PATHWAY	Gland_wither	0.477721686	3.44031564517201e-08	0.002689604
REACTOME_REGULATION_OF_IFNG_SIGNALING	pss	0.467374662	3.4420174203343e-08	0.002690935
WP_PATHOGENESIS_OF_SARS_COV_2_MEDIATED_BY_NSP9_NSP10_COMPLEX	pss	0.467374662	3.4420174203343e-08	0.002690935
KEGG_MEDICUS_REFERENCE_LIGHT_HVEM_NFKB_SIGNALING_PATHWAY	Gland_wither	0.477196717	3.57835079973704e-08	0.002797304
REACTOME_LEISHMANIA_INFECTION	Gland_wither	0.477196717	3.57835079973704e-08	0.002797304
REACTOME_PECAM1_INTERACTIONS	lymphatic_infiltration	0.476953726	3.64402323039853e-08	0.002848533
REACTOME_CD22_MEDIATED_BCR_REGULATION	pss	0.466416436	3.70217037716617e-08	0.002893838
REACTOME_NEF_AND_SIGNAL_TRANSDUCTION	pss	0.466416436	3.70217037716617e-08	0.002893838
WP_PROSTAGLANDIN_SIGNALING	Gland_wither	0.476671748	3.72167888502109e-08	0.002909013
WP_IL_9_SIGNALING_PATHWAY	Grade	0.469693721	3.72750114611799e-08	0.002913564
PID_EPO_PATHWAY	Grade	0.469316837	3.8350445852798e-08	0.002997356
REACTOME_TICAM1_DEPENDENT_ACTIVATION_OF_IRF3_IRF7	lymphatic_infiltration	0.47619618	3.85625009913032e-08	0.003013891
PID_IL8_CXCR2_PATHWAY	Gland_wither	0.476146779	3.87049307256079e-08	0.003024984
WP_IL_18_SIGNALING_PATHWAY	lymphatic_infiltration	0.476002219	3.91246168663568e-08	0.003057706
BIOCARTA_TCYTOTOXIC_PATHWAY	pss	0.465458211	3.98109844203889e-08	0.003111189
KEGG_MEDICUS_REFERENCE_ANGII_AT1R_NOX2_SIGNALING_PATHWAY	pss	0.465458211	3.98109844203889e-08	0.003111189
PID_PI3KCI_PATHWAY	pss	0.465458211	3.98109844203889e-08	0.003111189
PID_IL6_7_PATHWAY	Grade	0.468791183	3.99001246577796e-08	0.003118115
KEGG_MEDICUS_PATHOGEN_HSV_GD_TO_HVEM_NFKB_SIGNALING_PATHWAY	Gland_wither	0.47562181	4.02499320991042e-08	0.003145371
PID_CASPASE_PATHWAY	Gland_wither	0.47562181	4.02499320991042e-08	0.003145371
PID_TRAIL_PATHWAY	Gland_wither	0.47562181	4.02499320991042e-08	0.003145371
WP_PLATELET_MEDIATED_INTERACTIONS_WITH_VASCULAR_AND_CIRCULATING_CELLS	Gland_wither	0.47562181	4.02499320991042e-08	0.003145371
REACTOME_INTERLEUKIN_3_INTERLEUKIN_5_AND_GM_CSF_SIGNALING	lymphatic_infiltration	0.475563062	4.04264575078096e-08	0.003159166
REACTOME_FCERI_MEDIATED_CA_2_MOBILIZATION	Grade	0.468447358	4.09459967350383e-08	0.003199643
KEGG_MEDICUS_VARIANT_SCRAPIE_CONFORMATION_PRPSC_TO_PRNP_PI3K_NOX2_SIGNALING_PATHWAY	Grade	0.468410992	4.10581403426617e-08	0.003208365
REACTOME_NF_KB_ACTIVATION_THROUGH_FADD_RIP_1_PATHWAY_MEDIATED_BY_CASPASE_8_AND_10	lymphatic_infiltration	0.475292248	4.12498172606122e-08	0.003223302
SA_CASPASE_CASCADE	Gland_wither	0.475096841	4.18538603769964e-08	0.003270377
REACTOME_NF_KB_ACTIVATION_THROUGH_FADD_RIP_1_PATHWAY_MEDIATED_BY_CASPASE_8_AND_10	Gland_wither	0.475096841	4.18538603769964e-08	0.003270377
REACTOME_SARS_COV_INFECTIONS	Gland_wither	0.475096841	4.18538603769964e-08	0.003270377
KEGG_MEDICUS_REFERENCE_TLR3_IRF7_SIGNALING_PATHWAY	pss	0.464499985	4.28009009330063e-08	0.003344163
REACTOME_RUNX3_REGULATES_IMMUNE_RESPONSE_AND_CELL_MIGRATION	Grade	0.467789464	4.30208506379347e-08	0.003361305
BIOCARTA_ASBCELL_PATHWAY	Grade	0.46769359	4.3331493948147e-08	0.003385533
WP_INFLAMMATORY_BOWEL_DISEASE_SIGNALING	Gland_wither	0.474571872	4.35188541327226e-08	0.003400128
REACTOME_ACTIVATION_OF_IRF3_IRF7_MEDIATED_BY_TBK1_IKBKE	lymphatic_infiltration	0.47446517	4.38649379388999e-08	0.00342708
SA_CASPASE_CASCADE	lymphatic_infiltration	0.474439552	4.39484178514852e-08	0.003433602
BIOCARTA_HIVNEF_PATHWAY	pss	0.464020872	4.43753514886979e-08	0.003466869
WP_TOLL_LIKE_RECEPTOR_SIGNALING_RELATED_TO_MYD88	lymphatic_infiltration	0.474066269	4.51822221383414e-08	0.003529726
REACTOME_CARGO_RECOGNITION_FOR_CLATHRIN_MEDIATED_ENDOCYTOSIS	Grade	0.467095203	4.53194139084884e-08	0.003540443
REACTOME_NF_KB_ACTIVATION_THROUGH_FADD_RIP_1_PATHWAY_MEDIATED_BY_CASPASE_8_AND_10	pss	0.463541759	4.60051745971351e-08	0.003593878
KEGG_MEDICUS_REFERENCE_TYPE_I_IFN_SIGNALING_PATHWAY	SSA	0.466765009	4.64534412581374e-08	0.003628803
WP_T_CELL_RECEPTOR_AND_CO_STIMULATORY_SIGNALING	pss	0.463062646	4.76922244954651e-08	0.003725287
WP_PEPTIDE_GPCRS	Gland_wither	0.472996966	4.89027303819289e-08	0.003819499
WP_NETWORK_MAP_OF_SARS_COV_2_SIGNALING_PATHWAY	pss	0.462583533	4.94384142390743e-08	0.003861239
WP_CYTOSOLIC_DNA_SENSING_PATHWAY	Grade	0.465825698	4.98299182860441e-08	0.003891717
KEGG_MEDICUS_PATHOGEN_EBV_EBNA2_TO_RBP_JK_MEDIATED_TRANSCRIPTION	Grade	0.46579925	4.9928308662958e-08	0.003899351
REACTOME_PROGRAMMED_CELL_DEATH	Grade	0.465637256	5.05350193478863e-08	0.003946583
BIOCARTA_TALL1_PATHWAY	Gland_wither	0.472471997	5.08348772414202e-08	0.00396995
PID_IFNG_PATHWAY	Gland_wither	0.472471997	5.08348772414202e-08	0.00396995
REACTOME_RIP_MEDIATED_NFKB_ACTIVATION_VIA_ZBP1	lymphatic_infiltration	0.472393813	5.11288093794376e-08	0.003992853
KEGG_MEDICUS_REFERENCE_CXCR4_GNAI_PI3K_BAD_SIGNALING_PATHWAY	pss	0.46210442	5.12457174573448e-08	0.004001932
WP_HOST_PATHOGEN_INTERACTION_OF_HUMAN_CORONAVIRUSES_INTERFERON_INDUCTION	SSA	0.465408791	5.14026855873557e-08	0.004014139
PID_IL27_PATHWAY	lymphatic_infiltration	0.472265725	5.16138686076344e-08	0.00403063
REACTOME_CASPASE_ACTIVATION_VIA_EXTRINSIC_APOPTOTIC_SIGNALLING_PATHWAY	Grade	0.465184334	5.22690072847281e-08	0.004081582
KEGG_MEDICUS_REFERENCE_CXCR4_GNB_G_RAC_SIGNALING_PATHWAY	lymphatic_infiltration	0.471877803	5.31099074210839e-08	0.004147034
WP_TYROBP_CAUSAL_NETWORK_IN_MICROGLIA	Grade	0.464668597	5.43128093254767e-08	0.004240636
WP_FIBRIN_COMPLEMENT_RECEPTOR_3_SIGNALING_PATHWAY	lymphatic_infiltration	0.471526478	5.45005325101329e-08	0.004255238
PID_FAS_PATHWAY	lymphatic_infiltration	0.47150452	5.45885932518371e-08	0.004262059
WP_EPO_RECEPTOR_SIGNALING	Grade	0.464542969	5.48221207758381e-08	0.004280237
REACTOME_CYTOSOLIC_SENSORS_OF_PATHOGEN_ASSOCIATED_DNA	pss	0.461146194	5.50518725832897e-08	0.00429812
WP_SARS_COV_2_INNATE_IMMUNITY_EVASION_AND_CELL_SPECIFIC_IMMUNE_RESPONSE	pss	0.461146194	5.50518725832897e-08	0.00429812
REACTOME_FC_EPSILON_RECEPTOR_FCERI_SIGNALING	lymphatic_infiltration	0.471149535	5.60312685036219e-08	0.004374305
REACTOME_IKBA_VARIANT_LEADS_TO_EDA_ID	Grade	0.464023927	5.6975246665303e-08	0.004447773
WP_T_CELL_RECEPTOR_SIGNALING_PATHWAY	pss	0.460667081	5.70549911133636e-08	0.004453941
BIOCARTA_SRCRPTP_PATHWAY	Gland_wither	0.47089709	5.70793263081991e-08	0.004455841
KEGG_MEDICUS_REFERENCE_ARNO_ARF_ACTB_G_SIGNALING_PATHWAY	Grade	0.463987561	5.71290979147281e-08	0.004459726
KEGG_CYTOKINE_CYTOKINE_RECEPTOR_INTERACTION	Grade	0.463742916	5.81744775279857e-08	0.004541042
PID_IL2_STAT5_PATHWAY	Gland_wither	0.470372121	5.93191659547511e-08	0.004630098
REACTOME_C_TYPE_LECTIN_RECEPTORS_CLRS	Grade	0.46322718	6.04385379416987e-08	0.004717167
REACTOME_SIGNALING_BY_CSF3_G_CSF	pss	0.459708855	6.12724845182686e-08	0.004782011
KEGG_MEDICUS_REFERENCE_CXCR4_GNA12_13_RHO_SIGNALING_PATHWAY	Gland_wither	0.469847152	6.16429247901385e-08	0.004810799
KEGG_MEDICUS_REFERENCE_CXCR4_GNB_G_RAC_SIGNALING_PATHWAY	Gland_wither	0.469847152	6.16429247901385e-08	0.004810799
WP_INTERACTIONS_BETWEEN_IMMUNE_CELLS_AND_MICRORNAS_IN_TUMOR_MICROENVIRONMENT	lymphatic_infiltration	0.469517335	6.31471122583147e-08	0.004927811
BIOCARTA_IL22BP_PATHWAY	pss	0.459229743	6.34915407551179e-08	0.004954626
REACTOME_TNF_RECEPTOR_SUPERFAMILY_TNFSF_MEMBERS_MEDIATING_NON_CANONICAL_NF_KB_PATHWAY	Gland_wither	0.469322184	6.4053591915253e-08	0.004998294
WP_EPO_RECEPTOR_SIGNALING	Gland_wither	0.469322184	6.4053591915253e-08	0.004998294
WP_IL_24_SIGNALING_PATHWAY	Grade	0.462423821	6.41340082260806e-08	0.005004569
PID_IL12_2PATHWAY	pss	0.45875063	6.57873800148242e-08	0.005133192
REACTOME_INACTIVATION_OF_CSF3_G_CSF_SIGNALING	pss	0.45875063	6.57873800148242e-08	0.005133192
REACTOME_OAS_ANTIVIRAL_RESPONSE	pss	0.45875063	6.57873800148242e-08	0.005133192
WP_B_CELL_RECEPTOR_SIGNALING_PATHWAY	pss	0.45875063	6.57873800148242e-08	0.005133192
REACTOME_ERYTHROPOIETIN_ACTIVATES_RAS	Grade	0.462030407	6.60216411343146e-08	0.005151405
KEGG_MEDICUS_REFERENCE_CXCR4_GNA12_13_RHO_SIGNALING_PATHWAY	Grade	0.461650217	6.78962439205728e-08	0.005297197
REACTOME_SARS_COV_2_ACTIVATES_MODULATES_INNATE_AND_ADAPTIVE_IMMUNE_RESPONSES	pss	0.458271517	6.8162529862504e-08	0.005317904
REACTOME_INTERLEUKIN_1_FAMILY_SIGNALING	Gland_wither	0.468272246	6.9148113978386e-08	0.005394521
REACTOME_MHC_CLASS_II_ANTIGEN_PRESENTATION	Gland_wither	0.468272246	6.9148113978386e-08	0.005394521
WP_HOST_PATHOGEN_INTERACTION_OF_HUMAN_CORONAVIRUSES_MAPK_SIGNALING	Gland_wither	0.467747277	7.18384633026379e-08	0.005603687
SA_CASPASE_CASCADE	pss	0.457313291	7.3161267547966e-08	0.005706506
REACTOME_ANTIGEN_PRESENTATION_FOLDING_ASSEMBLY_AND_PEPTIDE_LOADING_OF_CLASS_I_MHC	lymphatic_infiltration	0.467299592	7.42115389759157e-08	0.005788129
BIOCARTA_GLEEVEC_PATHWAY	Gland_wither	0.467222308	7.46287163396226e-08	0.005820592
REACTOME_CASPASE_ACTIVATION_VIA_DEATH_RECEPTORS_IN_THE_PRESENCE_OF_LIGAND	Gland_wither	0.467222308	7.46287163396226e-08	0.005820592
WP_KIT_RECEPTOR_SIGNALING_PATHWAY	Gland_wither	0.467222308	7.46287163396226e-08	0.005820592
WP_INFLAMMATORY_BOWEL_DISEASE_SIGNALING	Grade	0.460205494	7.54948121851102e-08	0.005887916
BIOCARTA_TCR_PATHWAY	pss	0.456834178	7.57903134583305e-08	0.005910887
REACTOME_TOLL_LIKE_RECEPTOR_TLR1_TLR2_CASCADE	pss	0.456834178	7.57903134583305e-08	0.005910887
WP_NON_GENOMIC_ACTIONS_OF_1_25_DIHYDROXYVITAMIN_D3	pss	0.456834178	7.57903134583305e-08	0.005910887
BIOCARTA_IL10_PATHWAY	lymphatic_infiltration	0.466951926	7.61059451641259e-08	0.005935427
REACTOME_G_ALPHA_I_SIGNALLING_EVENTS	Gland_wither	0.466697339	7.75223983314101e-08	0.006045507
WP_DEVELOPMENT_OF_PULMONARY_DENDRITIC_CELLS_AND_MACROPHAGE_SUBSETS	Grade	0.459841833	7.75319221322927e-08	0.006046249
KEGG_PENTOSE_AND_GLUCURONATE_INTERCONVERSIONS	ANA	-0.461521718	7.75626742572674e-08	0.006048648
REACTOME_NEF_MEDIATED_CD4_DOWN_REGULATION	lymphatic_infiltration	0.46650545	7.86066370641717e-08	0.006129824
WP_TYPE_I_INTERFERON_INDUCTION_AND_SIGNALING_DURING_SARS_COV_2_INFECTION	SSA	0.459531847	7.93097722494365e-08	0.006184497
KEGG_MEDICUS_PATHOGEN_KSHV_VFLIP_TO_TNF_NFKB_SIGNALING_PATHWAY	lymphatic_infiltration	0.466216338	8.02676288646699e-08	0.006258868
BIOCARTA_TH1TH2_PATHWAY	Gland_wither	0.46617237	8.05231520710918e-08	0.006278793
KEGG_MEDICUS_REFERENCE_EP_NE_ADRB_PI3K_SIGNALING_PATHWAY	Gland_wither	0.46617237	8.05231520710918e-08	0.006278793
REACTOME_INTERLEUKIN_7_SIGNALING	Gland_wither	0.46617237	8.05231520710918e-08	0.006278793
BIOCARTA_STATHMIN_PATHWAY	lymphatic_infiltration	0.466044335	8.12716746496846e-08	0.006336915
KEGG_MEDICUS_REFERENCE_EXTRINSIC_APOPTOTIC_PATHWAY	pss	0.455875952	8.13220447843747e-08	0.006340842
REACTOME_CLEC7A_INFLAMMASOME_PATHWAY	lymphatic_infiltration	0.466015058	8.14437672218091e-08	0.006350252
REACTOME_CD209_DC_SIGN_SIGNALING	lymphatic_infiltration	0.465919907	8.20054768197899e-08	0.006393967
KEGG_MEDICUS_PATHOGEN_KSHV_MIR2_TO_CELL_SURFACE_MOLECULE_ENDOCYTOSIS	Grade	0.459058311	8.21010848031303e-08	0.006401339
REACTOME_SARS_COV_1_ACTIVATES_MODULATES_INNATE_IMMUNE_RESPONSES	lymphatic_infiltration	0.465795479	8.27456091610609e-08	0.006451427
REACTOME_ERYTHROPOIETIN_ACTIVATES_RAS	Gland_wither	0.465647401	8.36347415803927e-08	0.006520499
KEGG_LEISHMANIA_INFECTION	pss	0.455396839	8.42307109157874e-08	0.006566795
WP_PATHWAYS_OF_NUCLEIC_ACID_METABOLISM_AND_INNATE_IMMUNE_SENSING	Gland_wither	0.465122432	8.68610558941962e-08	0.006771167
REACTOME_POTENTIAL_THERAPEUTICS_FOR_SARS	pss	0.454917726	8.72387186366462e-08	0.006800433
REACTOME_RIPK1_MEDIATED_REGULATED_NECROSIS	pss	0.454917726	8.72387186366462e-08	0.006800433
KEGG_MEDICUS_VARIANT_EML4_ALK_FUSION_KINASE_TO_PI3K_SIGNALING_PATHWAY	Gland_wither	0.464597464	9.02061129548015e-08	0.007030935
WP_NUCLEOTIDE_BINDING_OLIGOMERIZATION_DOMAIN_NOD_PATHWAY	Gland_wither	0.464597464	9.02061129548015e-08	0.007030935
WP_CANCER_IMMUNOTHERAPY_BY_PD_1_BLOCKADE	pss	0.454438613	9.03492935279306e-08	0.007042005
WP_RALA_DOWNSTREAM_REGULATED_GENES	lymphatic_infiltration	0.464481668	9.09603464834392e-08	0.007089449
KEGG_CHEMOKINE_SIGNALING_PATHWAY	pss	0.4539595	9.35657601887307e-08	0.007291767
KEGG_MEDICUS_VARIANT_EML4_ALK_FUSION_KINASE_TO_PI3K_SIGNALING_PATHWAY	pss	0.4539595	9.35657601887307e-08	0.007291767
REACTOME_CLASS_I_MHC_MEDIATED_ANTIGEN_PROCESSING_PRESENTATION	pss	0.4539595	9.35657601887307e-08	0.007291767
BIOCARTA_SET_PATHWAY	Gland_wither	0.464072495	9.36740636188431e-08	0.007300113
REACTOME_REGULATION_BY_C_FLIP	Gland_wither	0.464072495	9.36740636188431e-08	0.007300113
WP_IL_4_SIGNALING_PATHWAY	Gland_wither	0.464072495	9.36740636188431e-08	0.007300113
KEGG_CYTOSOLIC_DNA_SENSING_PATHWAY	lymphatic_infiltration	0.464020553	9.4024031229209e-08	0.007327293
WP_PATHWAYS_OF_NUCLEIC_ACID_METABOLISM_AND_INNATE_IMMUNE_SENSING	pss	0.453480387	9.68915450893044e-08	0.007549789
KEGG_MEDICUS_REFERENCE_TYPE_I_IFN_SIGNALING_PATHWAY	lymphatic_infiltration	0.463493565	9.76461165736491e-08	0.00760839
KEGG_MEDICUS_REFERENCE_TLR4_IRF3_7_SIGNALING_PATHWAY	Grade	0.456658153	9.7755575508739e-08	0.007616821
REACTOME_TRAF6_MEDIATED_IRF7_ACTIVATION_IN_TLR7_8_OR_9_SIGNALING	Grade	0.456575503	9.83424757418681e-08	0.007662354
BIOCARTA_BCR_PATHWAY	lymphatic_infiltration	0.463387435	9.83915175554263e-08	0.007666175
BIOCARTA_IFNG_PATHWAY	lymphatic_infiltration	0.463358158	9.85981002452169e-08	0.007682172
REACTOME_RUNX3_REGULATES_IMMUNE_RESPONSE_AND_CELL_MIGRATION	lymphatic_infiltration	0.463200794	9.97156014556754e-08	0.007768942
REACTOME_FLT3_SIGNALING_THROUGH_SRC_FAMILY_KINASES	pss	0.453001274	1.0033017950056e-07	0.007816624
WP_PATHWAYS_OF_NUCLEIC_ACID_METABOLISM_AND_INNATE_IMMUNE_SENSING	Grade	0.456258126	1.00627625651132e-07	0.007839697
KEGG_MEDICUS_REFERENCE_CCR2_GNB_G_PI3K_NFKB_SIGNALING_PATHWAY	Gland_wither	0.463022557	1.0099593860949e-07	0.007868291
BIOCARTA_KERATINOCYTE_PATHWAY	Grade	0.456145722	1.01449053121223e-07	0.007903388
KEGG_MEDICUS_VARIANT_AMPLIFIED_REL_TO_TRANSCRIPTION	lymphatic_infiltration	0.462882405	1.02013713586729e-07	0.007947174
BIOCARTA_PLC_PATHWAY	Grade	0.455868018	1.035060290854e-07	0.008063016
REACTOME_TRANSLATION_OF_SARS_COV_2_STRUCTURAL_PROTEINS	pss	0.452522162	1.03885302501794e-07	0.008092457
REACTOME_TRAF6_MEDIATED_NF_KB_ACTIVATION	Grade	0.455745696	1.04424669919104e-07	0.008134264
KEGG_MEDICUS_ENV_FACTOR_NICOTINE_NNK_TO_PI3K_SIGNALING_PATHWAY	Gland_wither	0.462497588	1.04858866920683e-07	0.008167981
KEGG_MEDICUS_PATHOGEN_EBV_EBNA2_TO_RBP_JK_MEDIATED_TRANSCRIPTION	Gland_wither	0.462497588	1.04858866920683e-07	0.008167981
REACTOME_SIGNALING_BY_SCF_KIT	Grade	0.455491134	1.06361481174742e-07	0.008284496
WP_IL_3_SIGNALING_PATHWAY	Grade	0.455352282	1.07432345731854e-07	0.008367583
PID_IL2_1PATHWAY	pss	0.452043049	1.07560664068654e-07	0.008377577
REACTOME_G0_AND_EARLY_G1	pss	0.452043049	1.07560664068654e-07	0.008377577
WP_ACUTE_VIRAL_MYOCARDITIS	pss	0.452043049	1.07560664068654e-07	0.008377577
REACTOME_ALTERNATIVE_COMPLEMENT_ACTIVATION	Gland_wither	0.461972619	1.08862705655657e-07	0.008478554
WP_CYTOSOLIC_DNA_SENSING_PATHWAY	Gland_wither	0.461972619	1.08862705655657e-07	0.008478554
BIOCARTA_ASBCELL_PATHWAY	lymphatic_infiltration	0.461934558	1.09158600034707e-07	0.00850149
REACTOME_G_PROTEIN_BETA_GAMMA_SIGNALLING	Grade	0.454909277	1.10918224120789e-07	0.008637979
BIOCARTA_SODD_PATHWAY	pss	0.451563936	1.11360128243235e-07	0.008672281
REACTOME_BUTYROPHILIN_BTN_FAMILY_INTERACTIONS	pss	0.451563936	1.11360128243235e-07	0.008672281
REACTOME_REGULATED_NECROSIS	pss	0.451563936	1.11360128243235e-07	0.008672281
KEGG_MEDICUS_PATHOGEN_KSHV_VFLIP_TO_TNF_NFKB_SIGNALING_PATHWAY	Grade	0.454684469	1.12728263761421e-07	0.008778488
REACTOME_MATURATION_OF_SARS_COV_1_NUCLEOPROTEIN	SSA	0.454559048	1.13750323094239e-07	0.008857738
REACTOME_INTERLEUKIN_10_SIGNALING	Grade	0.454502639	1.14212879736074e-07	0.008893643
REACTOME_REGULATION_BY_C_FLIP	lymphatic_infiltration	0.46129778	1.14224436502518e-07	0.008894543
WP_EBOLA_VIRUS_INFECTION_IN_HOST	pss	0.451084823	1.15287676388337e-07	0.00897699
WP_MICROGLIA_PATHOGEN_PHAGOCYTOSIS_PATHWAY	lymphatic_infiltration	0.461151395	1.15420339778404e-07	0.00898732
KEGG_MEDICUS_REFERENCE_CD40_NFKB_SIGNALING_PATHWAY	Grade	0.454195181	1.16765828443572e-07	0.009091738
REACTOME_FCGR_ACTIVATION	lymphatic_infiltration	0.460961093	1.16992901482035e-07	0.009109301
KEGG_MEDICUS_PATHOGEN_SALMONELLA_SOPB_TO_ARNO_ARF_ACTB_G_SIGNALING_PATHWAY	lymphatic_infiltration	0.460924497	1.17297654077049e-07	0.009132913
REACTOME_INFLAMMASOMES	Gland_wither	0.460922681	1.17312792642576e-07	0.009134091
REACTOME_INTERLEUKIN_23_SIGNALING	Gland_wither	0.460922681	1.17312792642576e-07	0.009134091
REACTOME_NEGATIVE_REGULATION_OF_FLT3	Gland_wither	0.460922681	1.17312792642576e-07	0.009134091
WP_TLR4_SIGNALING_AND_TOLERANCE	lymphatic_infiltration	0.460862283	1.1781747432591e-07	0.009173269
KEGG_MEDICUS_REFERENCE_ANTIGEN_PROCESSING_AND_PRESENTATION_BY_MHC_CLASS_II_MOLECULES	pss	0.45060571	1.19347410527938e-07	0.009292031
BIOCARTA_D4GDI_PATHWAY	lymphatic_infiltration	0.460617087	1.19887681542254e-07	0.009333855
WP_OXIDATIVE_DAMAGE_RESPONSE	Gland_wither	0.460397712	1.21769283634908e-07	0.009479861
WP_GENETIC_CAUSES_OF_PORTO_SINUSOIDAL_VASCULAR_DISEASE	Grade	0.453448024	1.23198999249488e-07	0.009590796
REACTOME_THE_NLRP3_INFLAMMASOME	lymphatic_infiltration	0.460093758	1.24422996759498e-07	0.009685708
BIOCARTA_LAIR_PATHWAY	lymphatic_infiltration	0.459954692	1.25655466334892e-07	0.009781398
WP_CELLS_AND_MOLECULES_INVOLVED_IN_LOCAL_ACUTE_INFLAMMATORY_RESPONSE	lymphatic_infiltration	0.459954692	1.25655466334892e-07	0.009781398
KEGG_MEDICUS_REFERENCE_CD80_CD86_CD28_PI3K_SIGNALING_PATHWAY	lymphatic_infiltration	0.459369149	1.30973877301089e-07	0.010193959
PID_INTEGRIN2_PATHWAY	Gland_wither	0.459347775	1.31172030567565e-07	0.010209381
REACTOME_INTERLEUKIN_12_FAMILY_SIGNALING	Gland_wither	0.459347775	1.31172030567565e-07	0.010209381
KEGG_MEDICUS_VARIANT_MUTATION_ACTIVATED_KRAS_NRAS_TO_PI3K_SIGNALING_PATHWAY	Grade	0.452466141	1.3216953604473e-07	0.010286755
WP_CANCER_IMMUNOTHERAPY_BY_CTLA4_BLOCKADE	pss	0.449168371	1.32362631709955e-07	0.010301784
REACTOME_INTRINSIC_PATHWAY_FOR_APOPTOSIS	Grade	0.452396715	1.32826894107973e-07	0.010337784
WP_HEMATOPOIETIC_STEM_CELL_DIFFERENTIATION	Gland_wither	0.458822806	1.36129561419776e-07	0.010593875
WP_INTERLEUKIN_11_SIGNALING_PATHWAY	Gland_wither	0.458822806	1.36129561419776e-07	0.010593875
WP_STING_PATHWAY_IN_KAWASAKI_LIKE_DISEASE_AND_COVID_19	Gland_wither	0.458822806	1.36129561419776e-07	0.010593875
REACTOME_SIGNALING_BY_ERYTHROPOIETIN	Grade	0.451834695	1.38264552051422e-07	0.010759471
REACTOME_REGULATION_OF_KIT_SIGNALING	Grade	0.451718985	1.39410162361997e-07	0.010848202
REACTOME_PARASITE_INFECTION	Grade	0.451626417	1.40333172889254e-07	0.010919745
REACTOME_RIP_MEDIATED_NFKB_ACTIVATION_VIA_ZBP1	pss	0.448210145	1.41781327961705e-07	0.011032005
WP_FOXP3_IN_COVID_19	pss	0.448210145	1.41781327961705e-07	0.011032005
REACTOME_RUNX1_AND_FOXP3_CONTROL_THE_DEVELOPMENT_OF_REGULATORY_T_LYMPHOCYTES_TREGS	Grade	0.45102803	1.46442108668672e-07	0.01139305
REACTOME_RIPK1_MEDIATED_REGULATED_NECROSIS	Gland_wither	0.457772868	1.46586507127503e-07	0.011404284
WP_IL_19_SIGNALING_PATHWAY_MAP	Gland_wither	0.457772868	1.46586507127503e-07	0.011404284
KEGG_MEDICUS_REFERENCE_CD40_NFKB_SIGNALING_PATHWAY	pss	0.447731032	1.46727521198326e-07	0.011415254
WP_PEPTIDE_GPCRS	Grade	0.45066437	1.50277932058037e-07	0.011690271
REACTOME_MHC_CLASS_II_ANTIGEN_PRESENTATION	Grade	0.450585026	1.51127497625057e-07	0.011756057
KEGG_MEDICUS_REFERENCE_TCR_PLCG_ITPR_SIGNALING_PATHWAY	pss	0.447251919	1.51838292797351e-07	0.011811197
WP_UNFOLDED_PROTEIN_RESPONSE	Grade	0.450495764	1.52088741269202e-07	0.011830527
REACTOME_APOBEC3G_MEDIATED_RESISTANCE_TO_HIV_1_INFECTION	Gland_wither	0.457247899	1.52098326034199e-07	0.011831272
KEGG_MEDICUS_REFERENCE_IL6_FAMILY_TO_JAK_STAT_SIGNALING_PATHWAY	Grade	0.450489152	1.52160176294092e-07	0.011836084
KEGG_LEUKOCYTE_TRANSENDOTHELIAL_MIGRATION	Grade	0.450327158	1.53920376960044e-07	0.011972543
KEGG_MEDICUS_PATHOGEN_HSV_GD_TO_HVEM_NFKB_SIGNALING_PATHWAY	lymphatic_infiltration	0.457070895	1.54000945911871e-07	0.01197881
BIOCARTA_IL7_PATHWAY	lymphatic_infiltration	0.456902551	1.55831531224798e-07	0.012120576
KEGG_MEDICUS_PATHOGEN_HTLV_1_TAX_TO_NFY_MEDIATED_TRANSCRIPTION	pss	0.446772806	1.57118841383534e-07	0.012220389
REACTOME_INTERLEUKIN_20_FAMILY_SIGNALING	pss	0.446772806	1.57118841383534e-07	0.012220389
REACTOME_VIRAL_INFECTION_PATHWAYS	pss	0.446772806	1.57118841383534e-07	0.012220389
REACTOME_TRAF6_MEDIATED_IRF7_ACTIVATION	lymphatic_infiltration	0.456726888	1.57763843317254e-07	0.012270241
PID_IL5_PATHWAY	Gland_wither	0.45672293	1.57807645466402e-07	0.012273647
REACTOME_CHEMOKINE_RECEPTORS_BIND_CHEMOKINES	Gland_wither	0.45672293	1.57807645466402e-07	0.012273647
REACTOME_HOST_INTERACTIONS_OF_HIV_FACTORS	Gland_wither	0.45672293	1.57807645466402e-07	0.012273647
REACTOME_TOLL_LIKE_RECEPTOR_TLR1_TLR2_CASCADE	Grade	0.449900683	1.58647839990674e-07	0.012338836
PID_IL2_STAT5_PATHWAY	Grade	0.449778361	1.6002916386093e-07	0.012445788
PID_TXA2PATHWAY	lymphatic_infiltration	0.456379222	1.61655845352064e-07	0.012571813
REACTOME_ACTIVATION_OF_IRF3_IRF7_MEDIATED_BY_TBK1_IKBKE	pss	0.446293693	1.62574520546022e-07	0.012643095
REACTOME_INTERLEUKIN_7_SIGNALING	Grade	0.449537023	1.62788233055029e-07	0.012659553
REACTOME_REGULATION_OF_SIGNALING_BY_CBL	lymphatic_infiltration	0.456192581	1.6378286848613e-07	0.012736575
WP_KIT_RECEPTOR_SIGNALING_PATHWAY	Grade	0.449302297	1.65515243318505e-07	0.012870796
PID_EPHA_FWDPATHWAY	Grade	0.449183281	1.6691456406888e-07	0.012979277
PID_FAS_PATHWAY	pss	0.445814581	1.68210843163468e-07	0.013079739
PID_GMCSF_PATHWAY	pss	0.445814581	1.68210843163468e-07	0.013079739
REACTOME_INTERLEUKIN_2_SIGNALING	pss	0.445814581	1.68210843163468e-07	0.013079739
REACTOME_MHC_CLASS_II_ANTIGEN_PRESENTATION	lymphatic_infiltration	0.455779041	1.68591245098369e-07	0.013109149
REACTOME_OAS_ANTIVIRAL_RESPONSE	Grade	0.448998144	1.69113760252231e-07	0.01314961
REACTOME_SPECIFICATION_OF_PRIMORDIAL_GERM_CELLS	Gland_wither	0.455672992	1.69845848009075e-07	0.013206364
BIOCARTA_NO2IL12_PATHWAY	pss	0.445335468	1.74033485840958e-07	0.013530407
BIOCARTA_CXCR4_PATHWAY	Gland_wither	0.455148024	1.76188806137439e-07	0.013697094
REACTOME_TLR3_MEDIATED_TICAM1_DEPENDENT_PROGRAMMED_CELL_DEATH	Grade	0.448181562	1.79148215797128e-07	0.013926087
KEGG_MEDICUS_REFERENCE_TLR7_8_9_IRF5_SIGNALING_PATHWAY	Grade	0.448155114	1.79482536349503e-07	0.013951895
PID_EPHRINB_REV_PATHWAY	Grade	0.448122054	1.79901274654227e-07	0.013984446
BIOCARTA_MHC_PATHWAY	pss	0.444856355	1.80048293461395e-07	0.013995694
BIOCARTA_GRANULOCYTES_PATHWAY	lymphatic_infiltration	0.454710426	1.81648229594667e-07	0.014119517
SA_MMP_CYTOKINE_CONNECTION	Grade	0.447966672	1.81881868436987e-07	0.014137496
PID_IL4_2PATHWAY	Gland_wither	0.454623055	1.82757427887428e-07	0.014205369
REACTOME_INTERLEUKIN_7_SIGNALING	lymphatic_infiltration	0.454560381	1.83557065262886e-07	0.014267156
REACTOME_ISG15_ANTIVIRAL_MECHANISM	SSA	0.447777958	1.84315323617068e-07	0.014325909
REACTOME_FASL_CD95L_SIGNALING	Grade	0.447533585	1.8751270915331e-07	0.014573113
WP_STING_PATHWAY_IN_KAWASAKI_LIKE_DISEASE_AND_COVID_19	Grade	0.447526973	1.87599952335527e-07	0.014579893
BIOCARTA_TOB1_PATHWAY	Gland_wither	0.454098086	1.89559324437505e-07	0.014731603
REACTOME_CASPASE_ACTIVATION_VIA_DEATH_RECEPTORS_IN_THE_PRESENCE_OF_LIGAND	lymphatic_infiltration	0.454044371	1.90268753875054e-07	0.014786356
BIOCARTA_NFKB_PATHWAY	pss	0.443898129	1.92678652582744e-07	0.014972865
WP_EICOSANOID_METABOLISM_VIA_CYTOCHROME_P450_MONOOXYGENASES_PATHWAY	Grade	-0.447004625	1.94615953721021e-07	0.015122633
BIOCARTA_BBCELL_PATHWAY	Grade	0.446994707	1.94751561305233e-07	0.01513317
BIOCARTA_DC_PATHWAY	lymphatic_infiltration	0.453678407	1.95170049264439e-07	0.015165494
KEGG_MEDICUS_REFERENCE_IL12_23_TO_JAK_STAT_SIGNALING_PATHWAY	lymphatic_infiltration	0.453671088	1.95269293138414e-07	0.015173205
REACTOME_IMMUNOREGULATORY_INTERACTIONS_BETWEEN_A_LYMPHOID_AND_A_NON_LYMPHOID_CELL	lymphatic_infiltration	0.453601555	1.96214514337618e-07	0.01524626
WP_TYPE_III_INTERFERON_SIGNALING	SSA	0.446873813	1.96411797027129e-07	0.015261589
REACTOME_INTERLEUKIN_6_SIGNALING	pss	0.443419016	1.99306777857366e-07	0.015485539
REACTOME_THE_NLRP3_INFLAMMASOME	pss	0.443419016	1.99306777857366e-07	0.015485539
REACTOME_SIGNALING_BY_KIT_IN_DISEASE	Grade	0.446607905	2.00111168379053e-07	0.015547637
REACTOME_FCERI_MEDIATED_MAPK_ACTIVATION	Grade	0.446505418	2.0155465442171e-07	0.015659386
BIOCARTA_SRCRPTP_PATHWAY	Grade	0.446452522	2.02303562317319e-07	0.015717166
SA_FAS_SIGNALING	lymphatic_infiltration	0.45313678	2.02645585827199e-07	0.015743738
BIOCARTA_EOSINOPHILS_PATHWAY	Gland_wither	0.453048148	2.03894603148445e-07	0.015840368
KEGG_MEDICUS_PATHOGEN_KSHV_VGPCR_TO_GNB_G_PI3K_JNK_SIGNALING_PATHWAY	Gland_wither	0.453048148	2.03894603148445e-07	0.015840368
REACTOME_C_TYPE_LECTIN_RECEPTORS_CLRS	Gland_wither	0.453048148	2.03894603148445e-07	0.015840368
REACTOME_G_BETA_GAMMA_SIGNALLING_THROUGH_PI3KGAMMA	Gland_wither	0.453048148	2.03894603148445e-07	0.015840368
REACTOME_IKBA_VARIANT_LEADS_TO_EDA_ID	lymphatic_infiltration	0.45303797	2.04038503050289e-07	0.015851343
REACTOME_INFLAMMASOMES	Grade	0.446174818	2.06279101054922e-07	0.016024792
WP_RANKL_RANK_SIGNALING_PATHWAY	Grade	0.445880584	2.10572582307706e-07	0.016356857
BIOCARTA_CD40_PATHWAY	lymphatic_infiltration	0.452543918	2.11141191203871e-07	0.016400814
WP_IL_19_SIGNALING_PATHWAY_MAP	Grade	0.445824382	2.11402328016712e-07	0.016420887
BIOCARTA_CD40_PATHWAY	Gland_wither	0.452523179	2.11444445906171e-07	0.016424159
BIOCARTA_CTL_PATHWAY	pss	0.44246079	2.13221754460635e-07	0.016561573
REACTOME_INTERLEUKIN_RECEPTOR_SHC_SIGNALING	lymphatic_infiltration	0.452174295	2.16608634005364e-07	0.016823559
WP_GENETIC_CAUSES_OF_PORTO_SINUSOIDAL_VASCULAR_DISEASE	lymphatic_infiltration	0.452145018	2.17047422739253e-07	0.016857422
PID_IFNG_PATHWAY	Grade	0.44542105	2.17449174641904e-07	0.016888625
KEGG_MEDICUS_REFERENCE_TLR3_IRF7_SIGNALING_PATHWAY	Gland_wither	0.45199821	2.1926049961788e-07	0.017028647
WP_AMPLIFICATION_AND_EXPANSION_OF_ONCOGENIC_PATHWAYS_AS_METASTATIC_TRAITS	Gland_wither	0.45199821	2.1926049961788e-07	0.017028647
WP_MICRORNA_NETWORK_ASSOCIATED_WITH_CHRONIC_LYMPHOCYTIC_LEUKEMIA	Gland_wither	0.45199821	2.1926049961788e-07	0.017028647
BIOCARTA_GLEEVEC_PATHWAY	Grade	0.445229301	2.20381454214867e-07	0.017115264
KEGG_JAK_STAT_SIGNALING_PATHWAY	Grade	0.445146651	2.21656970518603e-07	0.01721388
REACTOME_ACTIVATION_OF_BAD_AND_TRANSLOCATION_TO_MITOCHONDRIA	Grade	0.445120203	2.22066621323401e-07	0.017245694
BIOCARTA_IL12_PATHWAY	lymphatic_infiltration	0.451603391	2.25319572986035e-07	0.017497191
REACTOME_DEATH_RECEPTOR_SIGNALING	Grade	0.444895395	2.25577940275635e-07	0.017517255
BIOCARTA_IL17_PATHWAY	lymphatic_infiltration	0.451475303	2.27319331318812e-07	0.017651801
REACTOME_TNFR2_NON_CANONICAL_NF_KB_PATHWAY	Gland_wither	0.451473241	2.27351658592413e-07	0.017654311
PID_CD8_TCR_DOWNSTREAM_PATHWAY	lymphatic_infiltration	0.451435047	2.27951314906613e-07	0.017700876
KEGG_MEDICUS_REFERENCE_TLR3_IRF7_SIGNALING_PATHWAY	lymphatic_infiltration	0.451339896	2.29451762299243e-07	0.0178167
WP_MRNA_VACCINE_ACTIVATION_OF_DENDRITIC_CELL_AND_INDUCTION_OF_IFN_1	lymphatic_infiltration	0.451123978	2.3289163982753e-07	0.018082871
PID_CERAMIDE_PATHWAY	lymphatic_infiltration	0.450951974	2.35667018236091e-07	0.018297423
BIOCARTA_LYM_PATHWAY	pss	0.441023451	2.35845420482102e-07	0.018311274
REACTOME_INFECTIOUS_DISEASE	pss	0.441023451	2.35845420482102e-07	0.018311274
KEGG_ASCORBATE_AND_ALDARATE_METABOLISM	Gland_wither	-0.450423304	2.44396276749232e-07	0.018972483
REACTOME_INTRINSIC_PATHWAY_FOR_APOPTOSIS	Gland_wither	0.450423304	2.44396276749232e-07	0.018972483
WP_T_CELL_MODULATION_IN_PANCREATIC_CANCER	Gland_wither	0.450423304	2.44396276749232e-07	0.018972483
WP_IL_4_SIGNALING_PATHWAY	Grade	0.4437416	2.44448918691521e-07	0.01897657
WP_HOST_PATHOGEN_INTERACTION_OF_HUMAN_CORONAVIRUSES_INTERFERON_INDUCTION	lymphatic_infiltration	0.450150513	2.49020259682395e-07	0.019329949
REACTOME_DAP12_SIGNALING	pss	0.440065225	2.5218135057551e-07	0.019574064
WP_T_CELL_MODULATION_IN_PANCREATIC_CANCER	Grade	0.443252312	2.52898165677775e-07	0.01962945
KEGG_CYTOKINE_CYTOKINE_RECEPTOR_INTERACTION	Gland_wither	0.449898335	2.53368956608164e-07	0.019665738
REACTOME_RIP_MEDIATED_NFKB_ACTIVATION_VIA_ZBP1	Gland_wither	0.449898335	2.53368956608164e-07	0.019665738
WP_16P11_2_DISTAL_DELETION_SYNDROME	Gland_wither	0.449898335	2.53368956608164e-07	0.019665738
KEGG_MEDICUS_VARIANT_DUPLICATION_OR_MUTATION_ACTIVATED_FLT3_TO_RAS_PI3K_SIGNALING_PATHWAY	Grade	0.443120072	2.55229133332279e-07	0.019809354
WP_INTERLEUKIN_11_SIGNALING_PATHWAY	Grade	0.443060564	2.56284741874384e-07	0.019890771
WP_INTERACTIONS_OF_NATURAL_KILLER_CELLS_IN_PANCREATIC_CANCER	lymphatic_infiltration	0.449458841	2.6112142200302e-07	0.020264328
WP_OVERVIEW_OF_INTERFERONS_MEDIATED_SIGNALING_PATHWAY	pss	0.439107	2.69593471974745e-07	0.020918297
REACTOME_PROGRAMMED_CELL_DEATH	Gland_wither	0.448848397	2.72265385203743e-07	0.021124799
WP_TYROBP_CAUSAL_NETWORK_IN_MICROGLIA	lymphatic_infiltration	0.448840361	2.72415057422612e-07	0.021136139
KEGG_MEDICUS_VARIANT_SCRAPIE_CONFORMATION_PRPSC_TO_PRNP_PI3K_NOX2_SIGNALING_PATHWAY	lymphatic_infiltration	0.448602485	2.76881531818472e-07	0.021481023
REACTOME_TRAF3_DEPENDENT_IRF_ACTIVATION_PATHWAY	Grade	0.441764611	2.80333512332061e-07	0.021747713
WP_APOPTOSIS_MODULATION_BY_HSP70	Grade	0.441708409	2.81423671167056e-07	0.021831723
KEGG_MEDICUS_REFERENCE_ACH_CHRN_PI3K_SIGNALING_PATHWAY	Grade	0.441414174	2.87197278813927e-07	0.022277319
WP_APOPTOSIS_RELATED_NETWORK_DUE_TO_ALTERED_NOTCH3_IN_OVARIAN_CANCER	Grade	0.441394338	2.87590547950798e-07	0.022307536
BIOCARTA_CD40_PATHWAY	pss	0.438148774	2.88148871932682e-07	0.022350844
WP_GPCRS_CLASS_A_RHODOPSIN_LIKE	Gland_wither	0.447798459	2.92500715530703e-07	0.022686355
BIOCARTA_TID_PATHWAY	Grade	0.440736444	3.00928827196284e-07	0.023336128
SIG_BCR_SIGNALING_PATHWAY	pss	0.437190548	3.07918569025859e-07	0.023875082
KEGG_HEMATOPOIETIC_CELL_LINEAGE	pss	0.437190548	3.07918569025859e-07	0.023875082
KEGG_MEDICUS_REFERENCE_CD80_CD86_CD28_PI3K_SIGNALING_PATHWAY	pss	0.437190548	3.07918569025859e-07	0.023875082
REACTOME_IKBA_VARIANT_LEADS_TO_EDA_ID	pss	0.437190548	3.07918569025859e-07	0.023875082
WP_IL_9_SIGNALING_PATHWAY	pss	0.436711435	3.18282099884555e-07	0.024674183
WP_IL_9_SIGNALING_PATHWAY	lymphatic_infiltration	0.44641036	3.21461751357909e-07	0.024919072
REACTOME_STING_MEDIATED_INDUCTION_OF_HOST_IMMUNE_RESPONSES	Grade	0.439695053	3.23255172382438e-07	0.025057448
REACTOME_RHO_GTPASE_EFFECTORS	Gland_wither	0.446223553	3.25561805470541e-07	0.025234947
PID_TRAIL_PATHWAY	pss	0.436232322	3.28977727824861e-07	0.025498077
REACTOME_CLEC7A_INFLAMMASOME_PATHWAY	Gland_wither	0.445698584	3.37352339267834e-07	0.026143457
REACTOME_INTERLEUKIN_15_SIGNALING	Gland_wither	0.445698584	3.37352339267834e-07	0.026143457
BIOCARTA_IL10_PATHWAY	pss	0.435753209	3.40015533217621e-07	0.026348824
PID_IL27_PATHWAY	pss	0.435753209	3.40015533217621e-07	0.026348824
REACTOME_ANTIVIRAL_MECHANISM_BY_IFN_STIMULATED_GENES	pss	0.435753209	3.40015533217621e-07	0.026348824
REACTOME_INTERLEUKIN_23_SIGNALING	pss	0.435753209	3.40015533217621e-07	0.026348824
REACTOME_SARS_COV_1_INFECTION	lymphatic_infiltration	0.44538932	3.44487532414458e-07	0.026693305
KEGG_MEDICUS_PATHOGEN_HTLV_1_P12_TO_JAK_STAT_SIGNALING_PATHWAY	Gland_wither	0.445173615	3.49549050569271e-07	0.02708306
REACTOME_SARS_COV_2_ACTIVATES_MODULATES_INNATE_AND_ADAPTIVE_IMMUNE_RESPONSES	Gland_wither	0.445173615	3.49549050569271e-07	0.02708306
BIOCARTA_STATHMIN_PATHWAY	pss	0.435274096	3.51405884353565e-07	0.027226225
BIOCARTA_BBCELL_PATHWAY	lymphatic_infiltration	0.444602497	3.63294745928806e-07	0.028141901
REACTOME_INTERLEUKIN_6_SIGNALING	lymphatic_infiltration	0.444489048	3.66085862411536e-07	0.028357011
KEGG_MEDICUS_REFERENCE_EXTRINSIC_APOPTOTIC_PATHWAY	lymphatic_infiltration	0.444463431	3.66718935676686e-07	0.028405682
REACTOME_MAPK3_ERK1_ACTIVATION	Grade	0.437840385	3.66981875422302e-07	0.028426049
REACTOME_ALTERNATIVE_COMPLEMENT_ACTIVATION	Grade	0.437724675	3.6988893932515e-07	0.028649748
KEGG_SYSTEMIC_LUPUS_ERYTHEMATOSUS	Gland_wither	0.444123677	3.75214372679918e-07	0.029059603
PID_ANTHRAX_PATHWAY	Gland_wither	0.444123677	3.75214372679918e-07	0.029059603
REACTOME_COMPLEMENT_CASCADE	Gland_wither	0.444123677	3.75214372679918e-07	0.029059603
REACTOME_SIGNAL_REGULATORY_PROTEIN_FAMILY_INTERACTIONS	Gland_wither	0.444123677	3.75214372679918e-07	0.029059603
REACTOME_DEUBIQUITINATION	Grade	0.437496561	3.75684415879184e-07	0.029096007
WP_REGULATORY_CIRCUITS_OF_THE_STAT3_SIGNALING_PATHWAY	Grade	0.437109759	3.85709806711966e-07	0.029867825
REACTOME_TRAIL_SIGNALING	Gland_wither	0.443598708	3.88710692665468e-07	0.030098646
REACTOME_CLEC7A_DECTIN_1_SIGNALING	lymphatic_infiltration	0.443486306	3.91659906793342e-07	0.030325835
KEGG_MEDICUS_PATHOGEN_EBV_EBNA2_TO_RBP_JK_MEDIATED_TRANSCRIPTION	lymphatic_infiltration	0.443182556	3.9973674341584e-07	0.030947619
KEGG_MEDICUS_PATHOGEN_HIV_GP120_TO_CXCR4_GNAQ_PLCB_G_CALCINEURIN	pss	0.433357644	4.00710624177921e-07	0.031022616
PID_IL12_STAT4_PATHWAY	pss	0.433357644	4.00710624177921e-07	0.031022616
KEGG_MEDICUS_REFERENCE_ICOSLG_ICOS_PI3K_SIGNALING_PATHWAY	Grade	0.436468394	4.02897191144954e-07	0.031190689
WP_PLATELET_MEDIATED_INTERACTIONS_WITH_VASCULAR_AND_CIRCULATING_CELLS	Grade	0.436187384	4.10655485966998e-07	0.03178802
KEGG_MEDICUS_PATHOGEN_KSHV_VGPCR_TO_GNB_G_PI3K_AKT_SIGNALING_PATHWAY	Gland_wither	0.44254877	4.17103124138771e-07	0.032284199
REACTOME_CLEC7A_DECTIN_1_SIGNALING	Gland_wither	0.44254877	4.17103124138771e-07	0.032284199
REACTOME_TOLL_LIKE_RECEPTOR_9_TLR9_CASCADE	lymphatic_infiltration	0.442392074	4.21506267529952e-07	0.032623321
KEGG_MEDICUS_REFERENCE_AUTOPHAGY_VESICLE_NUCLEATION_ELONGATION_MATURATION_PACER_RUBCN_PI3KC3_C2	Grade	0.43576091	4.22702346857737e-07	0.032715471
PID_ALPHA_SYNUCLEIN_PATHWAY	Grade	0.435757604	4.22797035375939e-07	0.032722799
KEGG_MEDICUS_REFERENCE_TNF_NFKB_SIGNALING_PATHWAY	Grade	0.43567826	4.2507563166448e-07	0.032898303
REACTOME_TRIF_MEDIATED_PROGRAMMED_CELL_DEATH	Grade	0.435638588	4.26219312460691e-07	0.032986391
REACTOME_INNATE_IMMUNE_SYSTEM	pss	0.432399419	4.27770326899033e-07	0.033105573
WP_2Q13_COPY_NUMBER_VARIATION_SYNDROME	Grade	0.435433615	4.32175183884693e-07	0.033444741
KEGG_MEDICUS_REFERENCE_PRNP_PI3K_NOX2_SIGNALING_PATHWAY	Grade	0.435291457	4.36352342382477e-07	0.033766253
KEGG_MEDICUS_PATHOGEN_HTLV_1_P12_TO_JAK_STAT_SIGNALING_PATHWAY	Grade	0.435208807	4.38798574958488e-07	0.033954673
REACTOME_FLT3_SIGNALING	lymphatic_infiltration	0.441784573	4.3899898655497e-07	0.033970181
WP_IL_5_SIGNALING_PATHWAY	lymphatic_infiltration	0.441740657	4.40289956576844e-07	0.034069197
BIOCARTA_STRESS_PATHWAY	lymphatic_infiltration	0.441601591	4.44401919514469e-07	0.034386043
WP_RALA_DOWNSTREAM_REGULATED_GENES	Grade	0.434947633	4.46614829774327e-07	0.034556376
REACTOME_CASPASE_ACTIVATION_VIA_EXTRINSIC_APOPTOTIC_SIGNALLING_PATHWAY	Gland_wither	0.441498833	4.47463783226011e-07	0.034621615
REACTOME_INTERLEUKIN_10_SIGNALING	Gland_wither	0.441498833	4.47463783226011e-07	0.034621615
REACTOME_INTERLEUKIN_1_SIGNALING	pss	0.431441193	4.56565800755078e-07	0.035321757
REACTOME_TNFR2_NON_CANONICAL_NF_KB_PATHWAY	pss	0.431441193	4.56565800755078e-07	0.035321757
REACTOME_INTERLEUKIN_20_FAMILY_SIGNALING	lymphatic_infiltration	0.44099775	4.62684400470394e-07	0.035790489
WP_NON_SMALL_CELL_LUNG_CANCER	Gland_wither	0.440973864	4.6342213789971e-07	0.035847093
REACTOME_SARS_COV_INFECTIONS	lymphatic_infiltration	0.440953835	4.64041601667936e-07	0.035894546
REACTOME_SIGNALING_BY_CSF1_M_CSF_IN_MYELOID_CELLS	Grade	0.43434594	4.65129739162446e-07	0.03597825
WP_EBSTEIN_BARR_VIRUS_LMP1_SIGNALING	pss	0.43096208	4.71647093216689e-07	0.036477658
REACTOME_INTERLEUKIN_12_FAMILY_SIGNALING	Grade	0.434051706	4.74447720947615e-07	0.036692838
WP_PROSTAGLANDIN_SIGNALING	lymphatic_infiltration	0.440426846	4.80626508872484e-07	0.037166367
PID_IL8_CXCR2_PATHWAY	Grade	0.43375086	4.84158776809305e-07	0.037437093
KEGG_MEDICUS_REFERENCE_PDL_PD1_SHP_PI3K_SIGNALING_PATHWAY	pss	0.430482967	4.87202233932298e-07	0.037670477
REACTOME_CELLULAR_SENESCENCE	Gland_wither	0.439923926	4.9697904673227e-07	0.038419959
KEGG_NATURAL_KILLER_CELL_MEDIATED_CYTOTOXICITY	pss	0.430003854	5.03245308089536e-07	0.038900359
KEGG_MEDICUS_REFERENCE_CCR2_GNB_G_PI3K_NFKB_SIGNALING_PATHWAY	Grade	0.433106189	5.0560950123843e-07	0.039082098
BIOCARTA_TOB1_PATHWAY	Grade	0.433043375	5.07747290424143e-07	0.039245819
PID_P38_ALPHA_BETA_PATHWAY	lymphatic_infiltration	0.439555852	5.09281244511131e-07	0.039363366
REACTOME_MATURATION_OF_SARS_COV_1_NUCLEOPROTEIN	lymphatic_infiltration	0.439552192	5.09405004276869e-07	0.039372932
REACTOME_MATURATION_OF_SARS_COV_2_NUCLEOPROTEIN	SSA	0.432859561	5.14052734555671e-07	0.03972908
REACTOME_PURINERGIC_SIGNALING_IN_LEISHMANIASIS_INFECTION	Gland_wither	0.439398957	5.14612790710712e-07	0.039772364
BIOCARTA_D4GDI_PATHWAY	pss	0.429524741	5.19790794221382e-07	0.040169433
KEGG_MEDICUS_VARIANT_SCRAPIE_CONFORMATION_PRPSC_TO_VGCC_CA2_APOPTOTIC_PATHWAY	Ro	-0.435762407	5.25785954733094e-07	0.040628532
WP_MRNA_VACCINE_ACTIVATION_OF_DENDRITIC_CELL_AND_INDUCTION_OF_IFN_1	SSA	0.432407488	5.29879034332892e-07	0.040942693
REACTOME_NEGATIVE_REGULATION_OF_FLT3	lymphatic_infiltration	0.43875439	5.37078931492659e-07	0.041494718
PID_IL4_2PATHWAY	Grade	0.431896192	5.48337579820445e-07	0.042357433
BIOCARTA_BIOPEPTIDES_PATHWAY	Gland_wither	0.438349019	5.51682830434538e-07	0.042614189
WP_APOE_AND_MIR_146_IN_INFLAMMATION_AND_ATHEROSCLEROSIS	Gland_wither	0.438349019	5.51682830434538e-07	0.042614189
REACTOME_SARS_COV_INFECTIONS	pss	0.428566515	5.54448944849411e-07	0.042826191
KEGG_MEDICUS_REFERENCE_TLR4_IRF3_7_SIGNALING_PATHWAY	Gland_wither	0.43782405	5.71157577284175e-07	0.044107073
BIOCARTA_TCAPOPTOSIS_PATHWAY	pss	0.428087402	5.72592626370056e-07	0.044216748
REACTOME_CLEC7A_DECTIN_1_SIGNALING	pss	0.428087402	5.72592626370056e-07	0.044216748
REACTOME_FC_EPSILON_RECEPTOR_FCERI_SIGNALING	pss	0.428087402	5.72592626370056e-07	0.044216748
WP_PRO_SURVIVAL_SIGNALING_OF_NEUROPROTECTIN_D1	Grade	0.431016796	5.81525488705236e-07	0.044901909
WP_MRNA_VACCINE_ACTIVATION_OF_DENDRITIC_CELL_AND_INDUCTION_OF_IFN_1	Gland_wither	0.437299082	5.9128540230952e-07	0.045649007
WP_FAS_LIGAND_PATHWAY_AND_STRESS_INDUCTION_OF_HEAT_SHOCK_PROTEINS	Grade	0.430679584	5.94751901227133e-07	0.045914252
BIOCARTA_NKCELLS_PATHWAY	lymphatic_infiltration	0.437078274	5.9995144192355e-07	0.046312052
BIOCARTA_SRCRPTP_PATHWAY	lymphatic_infiltration	0.436836738	6.09569403444426e-07	0.047047786
REACTOME_GROWTH_HORMONE_RECEPTOR_SIGNALING	Gland_wither	0.436774113	6.12086994223989e-07	0.047240262
WP_RANKL_RANK_SIGNALING_PATHWAY	Gland_wither	0.436774113	6.12086994223989e-07	0.047240262
KEGG_MEDICUS_PATHOGEN_KSHV_VGPCR_TO_GNB_G_PI3K_JNK_SIGNALING_PATHWAY	Grade	0.429899367	6.26460587594212e-07	0.048339578
REACTOME_SARS_COV_1_INFECTION	pss	0.426650063	6.30477349892839e-07	0.048647002
BIOCARTA_FCER1_PATHWAY	Grade	0.429777045	6.31575480939968e-07	0.048731101
PID_TRAIL_PATHWAY	lymphatic_infiltration	0.43620362	6.35481238315241e-07	0.049029919
